# Supplementary material for: Exploring the molecular mechanisms of ferroptosis-related genes in periodontitis: a multi-dataset analysis
Source: BMC Oral Health. 2024 May 27;24:611. doi: 10.1186/s12903-024-04342-2 (PMC11129485; doi:10.1186/s12903-024-04342-2)
Supplement: Supplementary file 1 — Supplementary Material 1. [file 12903_2024_4342_MOESM1_ESM.zip]

Archive with 14 entries (11 files):
- Availability of data and materials/
- Availability of data and materials/NCBI GEO public database/
- Availability of data and materials/NCBI GEO public database/GSE16134_GPL570.csv
- Availability of data and materials/NCBI GEO public database/GSE16134_sample.xls
- Availability of data and materials/NCBI GEO public database/GSE16134_series_matrix.txt
- Availability of data and materials/NCBI GEO public database/GSE171213_RAW.tar
- Availability of data and materials/ferroptosis/
- Availability of data and materials/ferroptosis/ferroptosis_disease.txt
- Availability of data and materials/ferroptosis/ferroptosis_driver.txt
- Availability of data and materials/ferroptosis/ferroptosis_inducer.txt
- Availability of data and materials/ferroptosis/ferroptosis_inhibitor.txt
- Availability of data and materials/ferroptosis/ferroptosis_marker.txt
- Availability of data and materials/ferroptosis/ferroptosis_suppressor.txt
- Availability of data and materials/ferroptosis/ferroptosis_unclassified.txt
