# Supplementary material for: Exploring the molecular mechanisms of ferroptosis-related genes in periodontitis: a multi-dataset analysis
Source: BMC Oral Health. 2024 May 27;24:611. doi: 10.1186/s12903-024-04342-2 (PMC11129485; doi:10.1186/s12903-024-04342-2)
Supplement: Supplementary file 1 — Supplementary Material 1. [file 12903_2024_4342_MOESM1_ESM.zip › Availability of data and materials/NCBI GEO public database/GSE16134_sample.xls]

Accession	Title	SampleType	Description	DataProcessing	PlatformRef	ChannelCount	Source	Organism	gingival tissue phenotype	tissue
GSM404005	Sample 1 from patient 1, Affected site	RNA	A total of 120 patients undergoing periodontal surgery contributed with a minimum of two interproximal gingival papillae (range 2-4) from a maxillary posterior. Prior to tissue harvesting, subgingival plaque samples were collected from the mesial and distal aspects of each papilla. Gingival tissue RNA was extracted, reverse-transcribed, labeled, and hybridized with whole-genome microarrays (310 i…	All CEL files in the series were processed using RMA in R using justRMA with default parameters.	GPL570	1	Patient 1 gingival tissue sample collected as Affected	Homo sapiens	Diseased (BoP + interproximal PPD of>3 mm + concomitant CAL of>2 mm)	Gingival
GSM404006	Sample 2 from patient 1, Affected site	RNA	A total of 120 patients undergoing periodontal surgery contributed with a minimum of two interproximal gingival papillae (range 2-4) from a maxillary posterior. Prior to tissue harvesting, subgingival plaque samples were collected from the mesial and distal aspects of each papilla. Gingival tissue RNA was extracted, reverse-transcribed, labeled, and hybridized with whole-genome microarrays (310 i…	All CEL files in the series were processed using RMA in R using justRMA with default parameters.	GPL570	1	Patient 1 gingival tissue sample collected as Affected	Homo sapiens	Diseased (BoP + interproximal PPD of>3 mm + concomitant CAL of>2 mm)	Gingival
GSM404007	Sample 4 from patient 1, Unaffected site	RNA	A total of 120 patients undergoing periodontal surgery contributed with a minimum of two interproximal gingival papillae (range 2-4) from a maxillary posterior. Prior to tissue harvesting, subgingival plaque samples were collected from the mesial and distal aspects of each papilla. Gingival tissue RNA was extracted, reverse-transcribed, labeled, and hybridized with whole-genome microarrays (310 i…	All CEL files in the series were processed using RMA in R using justRMA with default parameters.	GPL570	1	Patient 1 gingival tissue sample collected as Unaffected	Homo sapiens	Healthy (no BoP + PPD of<5 mm + CAL of<3 2 mm	Gingival
GSM404008	Sample 1 from patient 2, Affected site	RNA	A total of 120 patients undergoing periodontal surgery contributed with a minimum of two interproximal gingival papillae (range 2-4) from a maxillary posterior. Prior to tissue harvesting, subgingival plaque samples were collected from the mesial and distal aspects of each papilla. Gingival tissue RNA was extracted, reverse-transcribed, labeled, and hybridized with whole-genome microarrays (310 i…	All CEL files in the series were processed using RMA in R using justRMA with default parameters.	GPL570	1	Patient 2 gingival tissue sample collected as Affected	Homo sapiens	Diseased (BoP + interproximal PPD of>3 mm + concomitant CAL of>2 mm)	Gingival
GSM404009	Sample 2 from patient 2, Affected site	RNA	A total of 120 patients undergoing periodontal surgery contributed with a minimum of two interproximal gingival papillae (range 2-4) from a maxillary posterior. Prior to tissue harvesting, subgingival plaque samples were collected from the mesial and distal aspects of each papilla. Gingival tissue RNA was extracted, reverse-transcribed, labeled, and hybridized with whole-genome microarrays (310 i…	All CEL files in the series were processed using RMA in R using justRMA with default parameters.	GPL570	1	Patient 2 gingival tissue sample collected as Affected	Homo sapiens	Diseased (BoP + interproximal PPD of>3 mm + concomitant CAL of>2 mm)	Gingival
GSM404010	Sample 4 from patient 2, Unaffected site	RNA	A total of 120 patients undergoing periodontal surgery contributed with a minimum of two interproximal gingival papillae (range 2-4) from a maxillary posterior. Prior to tissue harvesting, subgingival plaque samples were collected from the mesial and distal aspects of each papilla. Gingival tissue RNA was extracted, reverse-transcribed, labeled, and hybridized with whole-genome microarrays (310 i…	All CEL files in the series were processed using RMA in R using justRMA with default parameters.	GPL570	1	Patient 2 gingival tissue sample collected as Unaffected	Homo sapiens	Healthy (no BoP + PPD of<5 mm + CAL of<3 2 mm	Gingival
GSM404011	Sample 1 from patient 3, Affected site	RNA	A total of 120 patients undergoing periodontal surgery contributed with a minimum of two interproximal gingival papillae (range 2-4) from a maxillary posterior. Prior to tissue harvesting, subgingival plaque samples were collected from the mesial and distal aspects of each papilla. Gingival tissue RNA was extracted, reverse-transcribed, labeled, and hybridized with whole-genome microarrays (310 i…	All CEL files in the series were processed using RMA in R using justRMA with default parameters.	GPL570	1	Patient 3 gingival tissue sample collected as Affected	Homo sapiens	Diseased (BoP + interproximal PPD of>3 mm + concomitant CAL of>2 mm)	Gingival
GSM404012	Sample 2 from patient 3, Affected site	RNA	A total of 120 patients undergoing periodontal surgery contributed with a minimum of two interproximal gingival papillae (range 2-4) from a maxillary posterior. Prior to tissue harvesting, subgingival plaque samples were collected from the mesial and distal aspects of each papilla. Gingival tissue RNA was extracted, reverse-transcribed, labeled, and hybridized with whole-genome microarrays (310 i…	All CEL files in the series were processed using RMA in R using justRMA with default parameters.	GPL570	1	Patient 3 gingival tissue sample collected as Affected	Homo sapiens	Diseased (BoP + interproximal PPD of>3 mm + concomitant CAL of>2 mm)	Gingival
GSM404013	Sample 3 from patient 3, Unaffected site	RNA	A total of 120 patients undergoing periodontal surgery contributed with a minimum of two interproximal gingival papillae (range 2-4) from a maxillary posterior. Prior to tissue harvesting, subgingival plaque samples were collected from the mesial and distal aspects of each papilla. Gingival tissue RNA was extracted, reverse-transcribed, labeled, and hybridized with whole-genome microarrays (310 i…	All CEL files in the series were processed using RMA in R using justRMA with default parameters.	GPL570	1	Patient 3 gingival tissue sample collected as Unaffected	Homo sapiens	Healthy (no BoP + PPD of<5 mm + CAL of<3 2 mm	Gingival
GSM404014	Sample 1 from patient 4, Affected site	RNA	A total of 120 patients undergoing periodontal surgery contributed with a minimum of two interproximal gingival papillae (range 2-4) from a maxillary posterior. Prior to tissue harvesting, subgingival plaque samples were collected from the mesial and distal aspects of each papilla. Gingival tissue RNA was extracted, reverse-transcribed, labeled, and hybridized with whole-genome microarrays (310 i…	All CEL files in the series were processed using RMA in R using justRMA with default parameters.	GPL570	1	Patient 4 gingival tissue sample collected as Affected	Homo sapiens	Diseased (BoP + interproximal PPD of>3 mm + concomitant CAL of>2 mm)	Gingival
GSM404015	Sample 2 from patient 4, Affected site	RNA	A total of 120 patients undergoing periodontal surgery contributed with a minimum of two interproximal gingival papillae (range 2-4) from a maxillary posterior. Prior to tissue harvesting, subgingival plaque samples were collected from the mesial and distal aspects of each papilla. Gingival tissue RNA was extracted, reverse-transcribed, labeled, and hybridized with whole-genome microarrays (310 i…	All CEL files in the series were processed using RMA in R using justRMA with default parameters.	GPL570	1	Patient 4 gingival tissue sample collected as Affected	Homo sapiens	Diseased (BoP + interproximal PPD of>3 mm + concomitant CAL of>2 mm)	Gingival
GSM404016	Sample 3 from patient 4, Unaffected site	RNA	A total of 120 patients undergoing periodontal surgery contributed with a minimum of two interproximal gingival papillae (range 2-4) from a maxillary posterior. Prior to tissue harvesting, subgingival plaque samples were collected from the mesial and distal aspects of each papilla. Gingival tissue RNA was extracted, reverse-transcribed, labeled, and hybridized with whole-genome microarrays (310 i…	All CEL files in the series were processed using RMA in R using justRMA with default parameters.	GPL570	1	Patient 4 gingival tissue sample collected as Unaffected	Homo sapiens	Healthy (no BoP + PPD of<5 mm + CAL of<3 2 mm	Gingival
GSM404017	Sample 1 from patient 5, Unaffected site	RNA	A total of 120 patients undergoing periodontal surgery contributed with a minimum of two interproximal gingival papillae (range 2-4) from a maxillary posterior. Prior to tissue harvesting, subgingival plaque samples were collected from the mesial and distal aspects of each papilla. Gingival tissue RNA was extracted, reverse-transcribed, labeled, and hybridized with whole-genome microarrays (310 i…	All CEL files in the series were processed using RMA in R using justRMA with default parameters.	GPL570	1	Patient 5 gingival tissue sample collected as Unaffected	Homo sapiens	Healthy (no BoP + PPD of<5 mm + CAL of<3 2 mm	Gingival
GSM404018	Sample 2 from patient 5, Affected site	RNA	A total of 120 patients undergoing periodontal surgery contributed with a minimum of two interproximal gingival papillae (range 2-4) from a maxillary posterior. Prior to tissue harvesting, subgingival plaque samples were collected from the mesial and distal aspects of each papilla. Gingival tissue RNA was extracted, reverse-transcribed, labeled, and hybridized with whole-genome microarrays (310 i…	All CEL files in the series were processed using RMA in R using justRMA with default parameters.	GPL570	1	Patient 5 gingival tissue sample collected as Affected	Homo sapiens	Diseased (BoP + interproximal PPD of>3 mm + concomitant CAL of>2 mm)	Gingival
GSM404019	Sample 3 from patient 5, Affected site	RNA	A total of 120 patients undergoing periodontal surgery contributed with a minimum of two interproximal gingival papillae (range 2-4) from a maxillary posterior. Prior to tissue harvesting, subgingival plaque samples were collected from the mesial and distal aspects of each papilla. Gingival tissue RNA was extracted, reverse-transcribed, labeled, and hybridized with whole-genome microarrays (310 i…	All CEL files in the series were processed using RMA in R using justRMA with default parameters.	GPL570	1	Patient 5 gingival tissue sample collected as Affected	Homo sapiens	Diseased (BoP + interproximal PPD of>3 mm + concomitant CAL of>2 mm)	Gingival
GSM404020	Sample 1 from patient 7, Affected site	RNA	A total of 120 patients undergoing periodontal surgery contributed with a minimum of two interproximal gingival papillae (range 2-4) from a maxillary posterior. Prior to tissue harvesting, subgingival plaque samples were collected from the mesial and distal aspects of each papilla. Gingival tissue RNA was extracted, reverse-transcribed, labeled, and hybridized with whole-genome microarrays (310 i…	All CEL files in the series were processed using RMA in R using justRMA with default parameters.	GPL570	1	Patient 7 gingival tissue sample collected as Affected	Homo sapiens	Diseased (BoP + interproximal PPD of>3 mm + concomitant CAL of>2 mm)	Gingival
GSM404021	Sample 2 from patient 7, Affected site	RNA	A total of 120 patients undergoing periodontal surgery contributed with a minimum of two interproximal gingival papillae (range 2-4) from a maxillary posterior. Prior to tissue harvesting, subgingival plaque samples were collected from the mesial and distal aspects of each papilla. Gingival tissue RNA was extracted, reverse-transcribed, labeled, and hybridized with whole-genome microarrays (310 i…	All CEL files in the series were processed using RMA in R using justRMA with default parameters.	GPL570	1	Patient 7 gingival tissue sample collected as Affected	Homo sapiens	Diseased (BoP + interproximal PPD of>3 mm + concomitant CAL of>2 mm)	Gingival
GSM404022	Sample 3 from patient 7, Affected site	RNA	A total of 120 patients undergoing periodontal surgery contributed with a minimum of two interproximal gingival papillae (range 2-4) from a maxillary posterior. Prior to tissue harvesting, subgingival plaque samples were collected from the mesial and distal aspects of each papilla. Gingival tissue RNA was extracted, reverse-transcribed, labeled, and hybridized with whole-genome microarrays (310 i…	All CEL files in the series were processed using RMA in R using justRMA with default parameters.	GPL570	1	Patient 7 gingival tissue sample collected as Affected	Homo sapiens	Diseased (BoP + interproximal PPD of>3 mm + concomitant CAL of>2 mm)	Gingival
GSM404023	Sample 1 from patient 8, Affected site	RNA	A total of 120 patients undergoing periodontal surgery contributed with a minimum of two interproximal gingival papillae (range 2-4) from a maxillary posterior. Prior to tissue harvesting, subgingival plaque samples were collected from the mesial and distal aspects of each papilla. Gingival tissue RNA was extracted, reverse-transcribed, labeled, and hybridized with whole-genome microarrays (310 i…	All CEL files in the series were processed using RMA in R using justRMA with default parameters.	GPL570	1	Patient 8 gingival tissue sample collected as Affected	Homo sapiens	Diseased (BoP + interproximal PPD of>3 mm + concomitant CAL of>2 mm)	Gingival
GSM404024	Sample 2 from patient 8, Affected site	RNA	A total of 120 patients undergoing periodontal surgery contributed with a minimum of two interproximal gingival papillae (range 2-4) from a maxillary posterior. Prior to tissue harvesting, subgingival plaque samples were collected from the mesial and distal aspects of each papilla. Gingival tissue RNA was extracted, reverse-transcribed, labeled, and hybridized with whole-genome microarrays (310 i…	All CEL files in the series were processed using RMA in R using justRMA with default parameters.	GPL570	1	Patient 8 gingival tissue sample collected as Affected	Homo sapiens	Diseased (BoP + interproximal PPD of>3 mm + concomitant CAL of>2 mm)	Gingival
GSM404025	Sample 3 from patient 8, Unaffected site	RNA	A total of 120 patients undergoing periodontal surgery contributed with a minimum of two interproximal gingival papillae (range 2-4) from a maxillary posterior. Prior to tissue harvesting, subgingival plaque samples were collected from the mesial and distal aspects of each papilla. Gingival tissue RNA was extracted, reverse-transcribed, labeled, and hybridized with whole-genome microarrays (310 i…	All CEL files in the series were processed using RMA in R using justRMA with default parameters.	GPL570	1	Patient 8 gingival tissue sample collected as Unaffected	Homo sapiens	Healthy (no BoP + PPD of<5 mm + CAL of<3 2 mm	Gingival
GSM404026	Sample 1 from patient 9, Affected site	RNA	A total of 120 patients undergoing periodontal surgery contributed with a minimum of two interproximal gingival papillae (range 2-4) from a maxillary posterior. Prior to tissue harvesting, subgingival plaque samples were collected from the mesial and distal aspects of each papilla. Gingival tissue RNA was extracted, reverse-transcribed, labeled, and hybridized with whole-genome microarrays (310 i…	All CEL files in the series were processed using RMA in R using justRMA with default parameters.	GPL570	1	Patient 9 gingival tissue sample collected as Affected	Homo sapiens	Diseased (BoP + interproximal PPD of>3 mm + concomitant CAL of>2 mm)	Gingival
GSM404027	Sample 2 from patient 9, Affected site	RNA	A total of 120 patients undergoing periodontal surgery contributed with a minimum of two interproximal gingival papillae (range 2-4) from a maxillary posterior. Prior to tissue harvesting, subgingival plaque samples were collected from the mesial and distal aspects of each papilla. Gingival tissue RNA was extracted, reverse-transcribed, labeled, and hybridized with whole-genome microarrays (310 i…	All CEL files in the series were processed using RMA in R using justRMA with default parameters.	GPL570	1	Patient 9 gingival tissue sample collected as Affected	Homo sapiens	Diseased (BoP + interproximal PPD of>3 mm + concomitant CAL of>2 mm)	Gingival
GSM404028	Sample 3 from patient 9, Unaffected site	RNA	A total of 120 patients undergoing periodontal surgery contributed with a minimum of two interproximal gingival papillae (range 2-4) from a maxillary posterior. Prior to tissue harvesting, subgingival plaque samples were collected from the mesial and distal aspects of each papilla. Gingival tissue RNA was extracted, reverse-transcribed, labeled, and hybridized with whole-genome microarrays (310 i…	All CEL files in the series were processed using RMA in R using justRMA with default parameters.	GPL570	1	Patient 9 gingival tissue sample collected as Unaffected	Homo sapiens	Healthy (no BoP + PPD of<5 mm + CAL of<3 2 mm	Gingival
GSM404029	Sample 1 from patient 10, Affected site	RNA	A total of 120 patients undergoing periodontal surgery contributed with a minimum of two interproximal gingival papillae (range 2-4) from a maxillary posterior. Prior to tissue harvesting, subgingival plaque samples were collected from the mesial and distal aspects of each papilla. Gingival tissue RNA was extracted, reverse-transcribed, labeled, and hybridized with whole-genome microarrays (310 i…	All CEL files in the series were processed using RMA in R using justRMA with default parameters.	GPL570	1	Patient 10 gingival tissue sample collected as Affected	Homo sapiens	Diseased (BoP + interproximal PPD of>3 mm + concomitant CAL of>2 mm)	Gingival
GSM404030	Sample 2 from patient 10, Affected site	RNA	A total of 120 patients undergoing periodontal surgery contributed with a minimum of two interproximal gingival papillae (range 2-4) from a maxillary posterior. Prior to tissue harvesting, subgingival plaque samples were collected from the mesial and distal aspects of each papilla. Gingival tissue RNA was extracted, reverse-transcribed, labeled, and hybridized with whole-genome microarrays (310 i…	All CEL files in the series were processed using RMA in R using justRMA with default parameters.	GPL570	1	Patient 10 gingival tissue sample collected as Affected	Homo sapiens	Diseased (BoP + interproximal PPD of>3 mm + concomitant CAL of>2 mm)	Gingival
GSM404031	Sample 4 from patient 10, Unaffected site	RNA	A total of 120 patients undergoing periodontal surgery contributed with a minimum of two interproximal gingival papillae (range 2-4) from a maxillary posterior. Prior to tissue harvesting, subgingival plaque samples were collected from the mesial and distal aspects of each papilla. Gingival tissue RNA was extracted, reverse-transcribed, labeled, and hybridized with whole-genome microarrays (310 i…	All CEL files in the series were processed using RMA in R using justRMA with default parameters.	GPL570	1	Patient 10 gingival tissue sample collected as Unaffected	Homo sapiens	Healthy (no BoP + PPD of<5 mm + CAL of<3 2 mm	Gingival
GSM404032	Sample 1 from patient 11, Affected site	RNA	A total of 120 patients undergoing periodontal surgery contributed with a minimum of two interproximal gingival papillae (range 2-4) from a maxillary posterior. Prior to tissue harvesting, subgingival plaque samples were collected from the mesial and distal aspects of each papilla. Gingival tissue RNA was extracted, reverse-transcribed, labeled, and hybridized with whole-genome microarrays (310 i…	All CEL files in the series were processed using RMA in R using justRMA with default parameters.	GPL570	1	Patient 11 gingival tissue sample collected as Affected	Homo sapiens	Diseased (BoP + interproximal PPD of>3 mm + concomitant CAL of>2 mm)	Gingival
GSM404033	Sample 2 from patient 11, Affected site	RNA	A total of 120 patients undergoing periodontal surgery contributed with a minimum of two interproximal gingival papillae (range 2-4) from a maxillary posterior. Prior to tissue harvesting, subgingival plaque samples were collected from the mesial and distal aspects of each papilla. Gingival tissue RNA was extracted, reverse-transcribed, labeled, and hybridized with whole-genome microarrays (310 i…	All CEL files in the series were processed using RMA in R using justRMA with default parameters.	GPL570	1	Patient 11 gingival tissue sample collected as Affected	Homo sapiens	Diseased (BoP + interproximal PPD of>3 mm + concomitant CAL of>2 mm)	Gingival
GSM404034	Sample 1 from patient 12, Affected site	RNA	A total of 120 patients undergoing periodontal surgery contributed with a minimum of two interproximal gingival papillae (range 2-4) from a maxillary posterior. Prior to tissue harvesting, subgingival plaque samples were collected from the mesial and distal aspects of each papilla. Gingival tissue RNA was extracted, reverse-transcribed, labeled, and hybridized with whole-genome microarrays (310 i…	All CEL files in the series were processed using RMA in R using justRMA with default parameters.	GPL570	1	Patient 12 gingival tissue sample collected as Affected	Homo sapiens	Diseased (BoP + interproximal PPD of>3 mm + concomitant CAL of>2 mm)	Gingival
GSM404035	Sample 2 from patient 12, Affected site	RNA	A total of 120 patients undergoing periodontal surgery contributed with a minimum of two interproximal gingival papillae (range 2-4) from a maxillary posterior. Prior to tissue harvesting, subgingival plaque samples were collected from the mesial and distal aspects of each papilla. Gingival tissue RNA was extracted, reverse-transcribed, labeled, and hybridized with whole-genome microarrays (310 i…	All CEL files in the series were processed using RMA in R using justRMA with default parameters.	GPL570	1	Patient 12 gingival tissue sample collected as Affected	Homo sapiens	Diseased (BoP + interproximal PPD of>3 mm + concomitant CAL of>2 mm)	Gingival
GSM404036	Sample 4 from patient 12, Unaffected site	RNA	A total of 120 patients undergoing periodontal surgery contributed with a minimum of two interproximal gingival papillae (range 2-4) from a maxillary posterior. Prior to tissue harvesting, subgingival plaque samples were collected from the mesial and distal aspects of each papilla. Gingival tissue RNA was extracted, reverse-transcribed, labeled, and hybridized with whole-genome microarrays (310 i…	All CEL files in the series were processed using RMA in R using justRMA with default parameters.	GPL570	1	Patient 12 gingival tissue sample collected as Unaffected	Homo sapiens	Healthy (no BoP + PPD of<5 mm + CAL of<3 2 mm	Gingival
GSM404037	Sample 1 from patient 13, Affected site	RNA	A total of 120 patients undergoing periodontal surgery contributed with a minimum of two interproximal gingival papillae (range 2-4) from a maxillary posterior. Prior to tissue harvesting, subgingival plaque samples were collected from the mesial and distal aspects of each papilla. Gingival tissue RNA was extracted, reverse-transcribed, labeled, and hybridized with whole-genome microarrays (310 i…	All CEL files in the series were processed using RMA in R using justRMA with default parameters.	GPL570	1	Patient 13 gingival tissue sample collected as Affected	Homo sapiens	Diseased (BoP + interproximal PPD of>3 mm + concomitant CAL of>2 mm)	Gingival
GSM404038	Sample 2 from patient 13, Affected site	RNA	A total of 120 patients undergoing periodontal surgery contributed with a minimum of two interproximal gingival papillae (range 2-4) from a maxillary posterior. Prior to tissue harvesting, subgingival plaque samples were collected from the mesial and distal aspects of each papilla. Gingival tissue RNA was extracted, reverse-transcribed, labeled, and hybridized with whole-genome microarrays (310 i…	All CEL files in the series were processed using RMA in R using justRMA with default parameters.	GPL570	1	Patient 13 gingival tissue sample collected as Affected	Homo sapiens	Diseased (BoP + interproximal PPD of>3 mm + concomitant CAL of>2 mm)	Gingival
GSM404039	Sample 3 from patient 13, Unaffected site	RNA	A total of 120 patients undergoing periodontal surgery contributed with a minimum of two interproximal gingival papillae (range 2-4) from a maxillary posterior. Prior to tissue harvesting, subgingival plaque samples were collected from the mesial and distal aspects of each papilla. Gingival tissue RNA was extracted, reverse-transcribed, labeled, and hybridized with whole-genome microarrays (310 i…	All CEL files in the series were processed using RMA in R using justRMA with default parameters.	GPL570	1	Patient 13 gingival tissue sample collected as Unaffected	Homo sapiens	Healthy (no BoP + PPD of<5 mm + CAL of<3 2 mm	Gingival
GSM404040	Sample 1 from patient 14, Affected site	RNA	A total of 120 patients undergoing periodontal surgery contributed with a minimum of two interproximal gingival papillae (range 2-4) from a maxillary posterior. Prior to tissue harvesting, subgingival plaque samples were collected from the mesial and distal aspects of each papilla. Gingival tissue RNA was extracted, reverse-transcribed, labeled, and hybridized with whole-genome microarrays (310 i…	All CEL files in the series were processed using RMA in R using justRMA with default parameters.	GPL570	1	Patient 14 gingival tissue sample collected as Affected	Homo sapiens	Diseased (BoP + interproximal PPD of>3 mm + concomitant CAL of>2 mm)	Gingival
GSM404041	Sample 2 from patient 14, Affected site	RNA	A total of 120 patients undergoing periodontal surgery contributed with a minimum of two interproximal gingival papillae (range 2-4) from a maxillary posterior. Prior to tissue harvesting, subgingival plaque samples were collected from the mesial and distal aspects of each papilla. Gingival tissue RNA was extracted, reverse-transcribed, labeled, and hybridized with whole-genome microarrays (310 i…	All CEL files in the series were processed using RMA in R using justRMA with default parameters.	GPL570	1	Patient 14 gingival tissue sample collected as Affected	Homo sapiens	Diseased (BoP + interproximal PPD of>3 mm + concomitant CAL of>2 mm)	Gingival
GSM404042	Sample 3 from patient 14, Unaffected site	RNA	A total of 120 patients undergoing periodontal surgery contributed with a minimum of two interproximal gingival papillae (range 2-4) from a maxillary posterior. Prior to tissue harvesting, subgingival plaque samples were collected from the mesial and distal aspects of each papilla. Gingival tissue RNA was extracted, reverse-transcribed, labeled, and hybridized with whole-genome microarrays (310 i…	All CEL files in the series were processed using RMA in R using justRMA with default parameters.	GPL570	1	Patient 14 gingival tissue sample collected as Unaffected	Homo sapiens	Healthy (no BoP + PPD of<5 mm + CAL of<3 2 mm	Gingival
GSM404043	Sample 1 from patient 15, Affected site	RNA	A total of 120 patients undergoing periodontal surgery contributed with a minimum of two interproximal gingival papillae (range 2-4) from a maxillary posterior. Prior to tissue harvesting, subgingival plaque samples were collected from the mesial and distal aspects of each papilla. Gingival tissue RNA was extracted, reverse-transcribed, labeled, and hybridized with whole-genome microarrays (310 i…	All CEL files in the series were processed using RMA in R using justRMA with default parameters.	GPL570	1	Patient 15 gingival tissue sample collected as Affected	Homo sapiens	Diseased (BoP + interproximal PPD of>3 mm + concomitant CAL of>2 mm)	Gingival
GSM404044	Sample 2 from patient 15, Affected site	RNA	A total of 120 patients undergoing periodontal surgery contributed with a minimum of two interproximal gingival papillae (range 2-4) from a maxillary posterior. Prior to tissue harvesting, subgingival plaque samples were collected from the mesial and distal aspects of each papilla. Gingival tissue RNA was extracted, reverse-transcribed, labeled, and hybridized with whole-genome microarrays (310 i…	All CEL files in the series were processed using RMA in R using justRMA with default parameters.	GPL570	1	Patient 15 gingival tissue sample collected as Affected	Homo sapiens	Diseased (BoP + interproximal PPD of>3 mm + concomitant CAL of>2 mm)	Gingival
GSM404045	Sample 1 from patient 16, Affected site	RNA	A total of 120 patients undergoing periodontal surgery contributed with a minimum of two interproximal gingival papillae (range 2-4) from a maxillary posterior. Prior to tissue harvesting, subgingival plaque samples were collected from the mesial and distal aspects of each papilla. Gingival tissue RNA was extracted, reverse-transcribed, labeled, and hybridized with whole-genome microarrays (310 i…	All CEL files in the series were processed using RMA in R using justRMA with default parameters.	GPL570	1	Patient 16 gingival tissue sample collected as Affected	Homo sapiens	Diseased (BoP + interproximal PPD of>3 mm + concomitant CAL of>2 mm)	Gingival
GSM404046	Sample 2 from patient 16, Affected site	RNA	A total of 120 patients undergoing periodontal surgery contributed with a minimum of two interproximal gingival papillae (range 2-4) from a maxillary posterior. Prior to tissue harvesting, subgingival plaque samples were collected from the mesial and distal aspects of each papilla. Gingival tissue RNA was extracted, reverse-transcribed, labeled, and hybridized with whole-genome microarrays (310 i…	All CEL files in the series were processed using RMA in R using justRMA with default parameters.	GPL570	1	Patient 16 gingival tissue sample collected as Affected	Homo sapiens	Diseased (BoP + interproximal PPD of>3 mm + concomitant CAL of>2 mm)	Gingival
GSM404047	Sample 1 from patient 17, Affected site	RNA	A total of 120 patients undergoing periodontal surgery contributed with a minimum of two interproximal gingival papillae (range 2-4) from a maxillary posterior. Prior to tissue harvesting, subgingival plaque samples were collected from the mesial and distal aspects of each papilla. Gingival tissue RNA was extracted, reverse-transcribed, labeled, and hybridized with whole-genome microarrays (310 i…	All CEL files in the series were processed using RMA in R using justRMA with default parameters.	GPL570	1	Patient 17 gingival tissue sample collected as Affected	Homo sapiens	Diseased (BoP + interproximal PPD of>3 mm + concomitant CAL of>2 mm)	Gingival
GSM404048	Sample 2 from patient 17, Affected site	RNA	A total of 120 patients undergoing periodontal surgery contributed with a minimum of two interproximal gingival papillae (range 2-4) from a maxillary posterior. Prior to tissue harvesting, subgingival plaque samples were collected from the mesial and distal aspects of each papilla. Gingival tissue RNA was extracted, reverse-transcribed, labeled, and hybridized with whole-genome microarrays (310 i…	All CEL files in the series were processed using RMA in R using justRMA with default parameters.	GPL570	1	Patient 17 gingival tissue sample collected as Affected	Homo sapiens	Diseased (BoP + interproximal PPD of>3 mm + concomitant CAL of>2 mm)	Gingival
GSM404049	Sample 4 from patient 17, Unaffected site	RNA	A total of 120 patients undergoing periodontal surgery contributed with a minimum of two interproximal gingival papillae (range 2-4) from a maxillary posterior. Prior to tissue harvesting, subgingival plaque samples were collected from the mesial and distal aspects of each papilla. Gingival tissue RNA was extracted, reverse-transcribed, labeled, and hybridized with whole-genome microarrays (310 i…	All CEL files in the series were processed using RMA in R using justRMA with default parameters.	GPL570	1	Patient 17 gingival tissue sample collected as Unaffected	Homo sapiens	Healthy (no BoP + PPD of<5 mm + CAL of<3 2 mm	Gingival
GSM404050	Sample 1 from patient 18, Affected site	RNA	A total of 120 patients undergoing periodontal surgery contributed with a minimum of two interproximal gingival papillae (range 2-4) from a maxillary posterior. Prior to tissue harvesting, subgingival plaque samples were collected from the mesial and distal aspects of each papilla. Gingival tissue RNA was extracted, reverse-transcribed, labeled, and hybridized with whole-genome microarrays (310 i…	All CEL files in the series were processed using RMA in R using justRMA with default parameters.	GPL570	1	Patient 18 gingival tissue sample collected as Affected	Homo sapiens	Diseased (BoP + interproximal PPD of>3 mm + concomitant CAL of>2 mm)	Gingival
GSM404051	Sample 2 from patient 18, Affected site	RNA	A total of 120 patients undergoing periodontal surgery contributed with a minimum of two interproximal gingival papillae (range 2-4) from a maxillary posterior. Prior to tissue harvesting, subgingival plaque samples were collected from the mesial and distal aspects of each papilla. Gingival tissue RNA was extracted, reverse-transcribed, labeled, and hybridized with whole-genome microarrays (310 i…	All CEL files in the series were processed using RMA in R using justRMA with default parameters.	GPL570	1	Patient 18 gingival tissue sample collected as Affected	Homo sapiens	Diseased (BoP + interproximal PPD of>3 mm + concomitant CAL of>2 mm)	Gingival
GSM404052	Sample 3 from patient 18, Affected site	RNA	A total of 120 patients undergoing periodontal surgery contributed with a minimum of two interproximal gingival papillae (range 2-4) from a maxillary posterior. Prior to tissue harvesting, subgingival plaque samples were collected from the mesial and distal aspects of each papilla. Gingival tissue RNA was extracted, reverse-transcribed, labeled, and hybridized with whole-genome microarrays (310 i…	All CEL files in the series were processed using RMA in R using justRMA with default parameters.	GPL570	1	Patient 18 gingival tissue sample collected as Affected	Homo sapiens	Diseased (BoP + interproximal PPD of>3 mm + concomitant CAL of>2 mm)	Gingival
GSM404053	Sample 4 from patient 18, Unaffected site	RNA	A total of 120 patients undergoing periodontal surgery contributed with a minimum of two interproximal gingival papillae (range 2-4) from a maxillary posterior. Prior to tissue harvesting, subgingival plaque samples were collected from the mesial and distal aspects of each papilla. Gingival tissue RNA was extracted, reverse-transcribed, labeled, and hybridized with whole-genome microarrays (310 i…	All CEL files in the series were processed using RMA in R using justRMA with default parameters.	GPL570	1	Patient 18 gingival tissue sample collected as Unaffected	Homo sapiens	Healthy (no BoP + PPD of<5 mm + CAL of<3 2 mm	Gingival
GSM404054	Sample 1 from patient 20, Unaffected site	RNA	A total of 120 patients undergoing periodontal surgery contributed with a minimum of two interproximal gingival papillae (range 2-4) from a maxillary posterior. Prior to tissue harvesting, subgingival plaque samples were collected from the mesial and distal aspects of each papilla. Gingival tissue RNA was extracted, reverse-transcribed, labeled, and hybridized with whole-genome microarrays (310 i…	All CEL files in the series were processed using RMA in R using justRMA with default parameters.	GPL570	1	Patient 20 gingival tissue sample collected as Unaffected	Homo sapiens	Healthy (no BoP + PPD of<5 mm + CAL of<3 2 mm	Gingival
GSM404055	Sample 2 from patient 20, Affected site	RNA	A total of 120 patients undergoing periodontal surgery contributed with a minimum of two interproximal gingival papillae (range 2-4) from a maxillary posterior. Prior to tissue harvesting, subgingival plaque samples were collected from the mesial and distal aspects of each papilla. Gingival tissue RNA was extracted, reverse-transcribed, labeled, and hybridized with whole-genome microarrays (310 i…	All CEL files in the series were processed using RMA in R using justRMA with default parameters.	GPL570	1	Patient 20 gingival tissue sample collected as Affected	Homo sapiens	Diseased (BoP + interproximal PPD of>3 mm + concomitant CAL of>2 mm)	Gingival
GSM404056	Sample 3 from patient 20, Affected site	RNA	A total of 120 patients undergoing periodontal surgery contributed with a minimum of two interproximal gingival papillae (range 2-4) from a maxillary posterior. Prior to tissue harvesting, subgingival plaque samples were collected from the mesial and distal aspects of each papilla. Gingival tissue RNA was extracted, reverse-transcribed, labeled, and hybridized with whole-genome microarrays (310 i…	All CEL files in the series were processed using RMA in R using justRMA with default parameters.	GPL570	1	Patient 20 gingival tissue sample collected as Affected	Homo sapiens	Diseased (BoP + interproximal PPD of>3 mm + concomitant CAL of>2 mm)	Gingival
GSM404057	Sample 1 from patient 21, Affected site	RNA	A total of 120 patients undergoing periodontal surgery contributed with a minimum of two interproximal gingival papillae (range 2-4) from a maxillary posterior. Prior to tissue harvesting, subgingival plaque samples were collected from the mesial and distal aspects of each papilla. Gingival tissue RNA was extracted, reverse-transcribed, labeled, and hybridized with whole-genome microarrays (310 i…	All CEL files in the series were processed using RMA in R using justRMA with default parameters.	GPL570	1	Patient 21 gingival tissue sample collected as Affected	Homo sapiens	Diseased (BoP + interproximal PPD of>3 mm + concomitant CAL of>2 mm)	Gingival
GSM404058	Sample 2 from patient 21, Affected site	RNA	A total of 120 patients undergoing periodontal surgery contributed with a minimum of two interproximal gingival papillae (range 2-4) from a maxillary posterior. Prior to tissue harvesting, subgingival plaque samples were collected from the mesial and distal aspects of each papilla. Gingival tissue RNA was extracted, reverse-transcribed, labeled, and hybridized with whole-genome microarrays (310 i…	All CEL files in the series were processed using RMA in R using justRMA with default parameters.	GPL570	1	Patient 21 gingival tissue sample collected as Affected	Homo sapiens	Diseased (BoP + interproximal PPD of>3 mm + concomitant CAL of>2 mm)	Gingival
GSM404059	Sample 3 from patient 21, Unaffected site	RNA	A total of 120 patients undergoing periodontal surgery contributed with a minimum of two interproximal gingival papillae (range 2-4) from a maxillary posterior. Prior to tissue harvesting, subgingival plaque samples were collected from the mesial and distal aspects of each papilla. Gingival tissue RNA was extracted, reverse-transcribed, labeled, and hybridized with whole-genome microarrays (310 i…	All CEL files in the series were processed using RMA in R using justRMA with default parameters.	GPL570	1	Patient 21 gingival tissue sample collected as Unaffected	Homo sapiens	Healthy (no BoP + PPD of<5 mm + CAL of<3 2 mm	Gingival
GSM404060	Sample 1 from patient 22, Affected site	RNA	A total of 120 patients undergoing periodontal surgery contributed with a minimum of two interproximal gingival papillae (range 2-4) from a maxillary posterior. Prior to tissue harvesting, subgingival plaque samples were collected from the mesial and distal aspects of each papilla. Gingival tissue RNA was extracted, reverse-transcribed, labeled, and hybridized with whole-genome microarrays (310 i…	All CEL files in the series were processed using RMA in R using justRMA with default parameters.	GPL570	1	Patient 22 gingival tissue sample collected as Affected	Homo sapiens	Diseased (BoP + interproximal PPD of>3 mm + concomitant CAL of>2 mm)	Gingival
GSM404061	Sample 2 from patient 22, Affected site	RNA	A total of 120 patients undergoing periodontal surgery contributed with a minimum of two interproximal gingival papillae (range 2-4) from a maxillary posterior. Prior to tissue harvesting, subgingival plaque samples were collected from the mesial and distal aspects of each papilla. Gingival tissue RNA was extracted, reverse-transcribed, labeled, and hybridized with whole-genome microarrays (310 i…	All CEL files in the series were processed using RMA in R using justRMA with default parameters.	GPL570	1	Patient 22 gingival tissue sample collected as Affected	Homo sapiens	Diseased (BoP + interproximal PPD of>3 mm + concomitant CAL of>2 mm)	Gingival
GSM404062	Sample 1 from patient 23, Affected site	RNA	A total of 120 patients undergoing periodontal surgery contributed with a minimum of two interproximal gingival papillae (range 2-4) from a maxillary posterior. Prior to tissue harvesting, subgingival plaque samples were collected from the mesial and distal aspects of each papilla. Gingival tissue RNA was extracted, reverse-transcribed, labeled, and hybridized with whole-genome microarrays (310 i…	All CEL files in the series were processed using RMA in R using justRMA with default parameters.	GPL570	1	Patient 23 gingival tissue sample collected as Affected	Homo sapiens	Diseased (BoP + interproximal PPD of>3 mm + concomitant CAL of>2 mm)	Gingival
GSM404063	Sample 2 from patient 23, Affected site	RNA	A total of 120 patients undergoing periodontal surgery contributed with a minimum of two interproximal gingival papillae (range 2-4) from a maxillary posterior. Prior to tissue harvesting, subgingival plaque samples were collected from the mesial and distal aspects of each papilla. Gingival tissue RNA was extracted, reverse-transcribed, labeled, and hybridized with whole-genome microarrays (310 i…	All CEL files in the series were processed using RMA in R using justRMA with default parameters.	GPL570	1	Patient 23 gingival tissue sample collected as Affected	Homo sapiens	Diseased (BoP + interproximal PPD of>3 mm + concomitant CAL of>2 mm)	Gingival
GSM404064	Sample 4 from patient 23, Unaffected site	RNA	A total of 120 patients undergoing periodontal surgery contributed with a minimum of two interproximal gingival papillae (range 2-4) from a maxillary posterior. Prior to tissue harvesting, subgingival plaque samples were collected from the mesial and distal aspects of each papilla. Gingival tissue RNA was extracted, reverse-transcribed, labeled, and hybridized with whole-genome microarrays (310 i…	All CEL files in the series were processed using RMA in R using justRMA with default parameters.	GPL570	1	Patient 23 gingival tissue sample collected as Unaffected	Homo sapiens	Healthy (no BoP + PPD of<5 mm + CAL of<3 2 mm	Gingival
GSM404065	Sample 1 from patient 24, Affected site	RNA	A total of 120 patients undergoing periodontal surgery contributed with a minimum of two interproximal gingival papillae (range 2-4) from a maxillary posterior. Prior to tissue harvesting, subgingival plaque samples were collected from the mesial and distal aspects of each papilla. Gingival tissue RNA was extracted, reverse-transcribed, labeled, and hybridized with whole-genome microarrays (310 i…	All CEL files in the series were processed using RMA in R using justRMA with default parameters.	GPL570	1	Patient 24 gingival tissue sample collected as Affected	Homo sapiens	Diseased (BoP + interproximal PPD of>3 mm + concomitant CAL of>2 mm)	Gingival
GSM404066	Sample 2 from patient 24, Affected site	RNA	A total of 120 patients undergoing periodontal surgery contributed with a minimum of two interproximal gingival papillae (range 2-4) from a maxillary posterior. Prior to tissue harvesting, subgingival plaque samples were collected from the mesial and distal aspects of each papilla. Gingival tissue RNA was extracted, reverse-transcribed, labeled, and hybridized with whole-genome microarrays (310 i…	All CEL files in the series were processed using RMA in R using justRMA with default parameters.	GPL570	1	Patient 24 gingival tissue sample collected as Affected	Homo sapiens	Diseased (BoP + interproximal PPD of>3 mm + concomitant CAL of>2 mm)	Gingival
GSM404067	Sample 1 from patient 25, Affected site	RNA	A total of 120 patients undergoing periodontal surgery contributed with a minimum of two interproximal gingival papillae (range 2-4) from a maxillary posterior. Prior to tissue harvesting, subgingival plaque samples were collected from the mesial and distal aspects of each papilla. Gingival tissue RNA was extracted, reverse-transcribed, labeled, and hybridized with whole-genome microarrays (310 i…	All CEL files in the series were processed using RMA in R using justRMA with default parameters.	GPL570	1	Patient 25 gingival tissue sample collected as Affected	Homo sapiens	Diseased (BoP + interproximal PPD of>3 mm + concomitant CAL of>2 mm)	Gingival
GSM404068	Sample 2 from patient 25, Affected site	RNA	A total of 120 patients undergoing periodontal surgery contributed with a minimum of two interproximal gingival papillae (range 2-4) from a maxillary posterior. Prior to tissue harvesting, subgingival plaque samples were collected from the mesial and distal aspects of each papilla. Gingival tissue RNA was extracted, reverse-transcribed, labeled, and hybridized with whole-genome microarrays (310 i…	All CEL files in the series were processed using RMA in R using justRMA with default parameters.	GPL570	1	Patient 25 gingival tissue sample collected as Affected	Homo sapiens	Diseased (BoP + interproximal PPD of>3 mm + concomitant CAL of>2 mm)	Gingival
GSM404069	Sample 1 from patient 26, Affected site	RNA	A total of 120 patients undergoing periodontal surgery contributed with a minimum of two interproximal gingival papillae (range 2-4) from a maxillary posterior. Prior to tissue harvesting, subgingival plaque samples were collected from the mesial and distal aspects of each papilla. Gingival tissue RNA was extracted, reverse-transcribed, labeled, and hybridized with whole-genome microarrays (310 i…	All CEL files in the series were processed using RMA in R using justRMA with default parameters.	GPL570	1	Patient 26 gingival tissue sample collected as Affected	Homo sapiens	Diseased (BoP + interproximal PPD of>3 mm + concomitant CAL of>2 mm)	Gingival
GSM404070	Sample 2 from patient 26, Affected site	RNA	A total of 120 patients undergoing periodontal surgery contributed with a minimum of two interproximal gingival papillae (range 2-4) from a maxillary posterior. Prior to tissue harvesting, subgingival plaque samples were collected from the mesial and distal aspects of each papilla. Gingival tissue RNA was extracted, reverse-transcribed, labeled, and hybridized with whole-genome microarrays (310 i…	All CEL files in the series were processed using RMA in R using justRMA with default parameters.	GPL570	1	Patient 26 gingival tissue sample collected as Affected	Homo sapiens	Diseased (BoP + interproximal PPD of>3 mm + concomitant CAL of>2 mm)	Gingival
GSM404071	Sample 4 from patient 26, Unaffected site	RNA	A total of 120 patients undergoing periodontal surgery contributed with a minimum of two interproximal gingival papillae (range 2-4) from a maxillary posterior. Prior to tissue harvesting, subgingival plaque samples were collected from the mesial and distal aspects of each papilla. Gingival tissue RNA was extracted, reverse-transcribed, labeled, and hybridized with whole-genome microarrays (310 i…	All CEL files in the series were processed using RMA in R using justRMA with default parameters.	GPL570	1	Patient 26 gingival tissue sample collected as Unaffected	Homo sapiens	Healthy (no BoP + PPD of<5 mm + CAL of<3 2 mm	Gingival
GSM404072	Sample 1 from patient 27, Affected site	RNA	A total of 120 patients undergoing periodontal surgery contributed with a minimum of two interproximal gingival papillae (range 2-4) from a maxillary posterior. Prior to tissue harvesting, subgingival plaque samples were collected from the mesial and distal aspects of each papilla. Gingival tissue RNA was extracted, reverse-transcribed, labeled, and hybridized with whole-genome microarrays (310 i…	All CEL files in the series were processed using RMA in R using justRMA with default parameters.	GPL570	1	Patient 27 gingival tissue sample collected as Affected	Homo sapiens	Diseased (BoP + interproximal PPD of>3 mm + concomitant CAL of>2 mm)	Gingival
GSM404073	Sample 2 from patient 27, Affected site	RNA	A total of 120 patients undergoing periodontal surgery contributed with a minimum of two interproximal gingival papillae (range 2-4) from a maxillary posterior. Prior to tissue harvesting, subgingival plaque samples were collected from the mesial and distal aspects of each papilla. Gingival tissue RNA was extracted, reverse-transcribed, labeled, and hybridized with whole-genome microarrays (310 i…	All CEL files in the series were processed using RMA in R using justRMA with default parameters.	GPL570	1	Patient 27 gingival tissue sample collected as Affected	Homo sapiens	Diseased (BoP + interproximal PPD of>3 mm + concomitant CAL of>2 mm)	Gingival
GSM404074	Sample 3 from patient 27, Unaffected site	RNA	A total of 120 patients undergoing periodontal surgery contributed with a minimum of two interproximal gingival papillae (range 2-4) from a maxillary posterior. Prior to tissue harvesting, subgingival plaque samples were collected from the mesial and distal aspects of each papilla. Gingival tissue RNA was extracted, reverse-transcribed, labeled, and hybridized with whole-genome microarrays (310 i…	All CEL files in the series were processed using RMA in R using justRMA with default parameters.	GPL570	1	Patient 27 gingival tissue sample collected as Unaffected	Homo sapiens	Healthy (no BoP + PPD of<5 mm + CAL of<3 2 mm	Gingival
GSM404075	Sample 1 from patient 28, Unaffected site	RNA	A total of 120 patients undergoing periodontal surgery contributed with a minimum of two interproximal gingival papillae (range 2-4) from a maxillary posterior. Prior to tissue harvesting, subgingival plaque samples were collected from the mesial and distal aspects of each papilla. Gingival tissue RNA was extracted, reverse-transcribed, labeled, and hybridized with whole-genome microarrays (310 i…	All CEL files in the series were processed using RMA in R using justRMA with default parameters.	GPL570	1	Patient 28 gingival tissue sample collected as Unaffected	Homo sapiens	Healthy (no BoP + PPD of<5 mm + CAL of<3 2 mm	Gingival
GSM404076	Sample 2 from patient 28, Affected site	RNA	A total of 120 patients undergoing periodontal surgery contributed with a minimum of two interproximal gingival papillae (range 2-4) from a maxillary posterior. Prior to tissue harvesting, subgingival plaque samples were collected from the mesial and distal aspects of each papilla. Gingival tissue RNA was extracted, reverse-transcribed, labeled, and hybridized with whole-genome microarrays (310 i…	All CEL files in the series were processed using RMA in R using justRMA with default parameters.	GPL570	1	Patient 28 gingival tissue sample collected as Affected	Homo sapiens	Diseased (BoP + interproximal PPD of>3 mm + concomitant CAL of>2 mm)	Gingival
GSM404077	Sample 3 from patient 28, Affected site	RNA	A total of 120 patients undergoing periodontal surgery contributed with a minimum of two interproximal gingival papillae (range 2-4) from a maxillary posterior. Prior to tissue harvesting, subgingival plaque samples were collected from the mesial and distal aspects of each papilla. Gingival tissue RNA was extracted, reverse-transcribed, labeled, and hybridized with whole-genome microarrays (310 i…	All CEL files in the series were processed using RMA in R using justRMA with default parameters.	GPL570	1	Patient 28 gingival tissue sample collected as Affected	Homo sapiens	Diseased (BoP + interproximal PPD of>3 mm + concomitant CAL of>2 mm)	Gingival
GSM404078	Sample 1 from patient 29, Affected site	RNA	A total of 120 patients undergoing periodontal surgery contributed with a minimum of two interproximal gingival papillae (range 2-4) from a maxillary posterior. Prior to tissue harvesting, subgingival plaque samples were collected from the mesial and distal aspects of each papilla. Gingival tissue RNA was extracted, reverse-transcribed, labeled, and hybridized with whole-genome microarrays (310 i…	All CEL files in the series were processed using RMA in R using justRMA with default parameters.	GPL570	1	Patient 29 gingival tissue sample collected as Affected	Homo sapiens	Diseased (BoP + interproximal PPD of>3 mm + concomitant CAL of>2 mm)	Gingival
GSM404079	Sample 2 from patient 29, Affected site	RNA	A total of 120 patients undergoing periodontal surgery contributed with a minimum of two interproximal gingival papillae (range 2-4) from a maxillary posterior. Prior to tissue harvesting, subgingival plaque samples were collected from the mesial and distal aspects of each papilla. Gingival tissue RNA was extracted, reverse-transcribed, labeled, and hybridized with whole-genome microarrays (310 i…	All CEL files in the series were processed using RMA in R using justRMA with default parameters.	GPL570	1	Patient 29 gingival tissue sample collected as Affected	Homo sapiens	Diseased (BoP + interproximal PPD of>3 mm + concomitant CAL of>2 mm)	Gingival
GSM404080	Sample 3 from patient 29, Unaffected site	RNA	A total of 120 patients undergoing periodontal surgery contributed with a minimum of two interproximal gingival papillae (range 2-4) from a maxillary posterior. Prior to tissue harvesting, subgingival plaque samples were collected from the mesial and distal aspects of each papilla. Gingival tissue RNA was extracted, reverse-transcribed, labeled, and hybridized with whole-genome microarrays (310 i…	All CEL files in the series were processed using RMA in R using justRMA with default parameters.	GPL570	1	Patient 29 gingival tissue sample collected as Unaffected	Homo sapiens	Healthy (no BoP + PPD of<5 mm + CAL of<3 2 mm	Gingival
GSM404081	Sample 1 from patient 30, Affected site	RNA	A total of 120 patients undergoing periodontal surgery contributed with a minimum of two interproximal gingival papillae (range 2-4) from a maxillary posterior. Prior to tissue harvesting, subgingival plaque samples were collected from the mesial and distal aspects of each papilla. Gingival tissue RNA was extracted, reverse-transcribed, labeled, and hybridized with whole-genome microarrays (310 i…	All CEL files in the series were processed using RMA in R using justRMA with default parameters.	GPL570	1	Patient 30 gingival tissue sample collected as Affected	Homo sapiens	Diseased (BoP + interproximal PPD of>3 mm + concomitant CAL of>2 mm)	Gingival
GSM404082	Sample 2 from patient 30, Affected site	RNA	A total of 120 patients undergoing periodontal surgery contributed with a minimum of two interproximal gingival papillae (range 2-4) from a maxillary posterior. Prior to tissue harvesting, subgingival plaque samples were collected from the mesial and distal aspects of each papilla. Gingival tissue RNA was extracted, reverse-transcribed, labeled, and hybridized with whole-genome microarrays (310 i…	All CEL files in the series were processed using RMA in R using justRMA with default parameters.	GPL570	1	Patient 30 gingival tissue sample collected as Affected	Homo sapiens	Diseased (BoP + interproximal PPD of>3 mm + concomitant CAL of>2 mm)	Gingival
GSM404083	Sample 1 from patient 31, Affected site	RNA	A total of 120 patients undergoing periodontal surgery contributed with a minimum of two interproximal gingival papillae (range 2-4) from a maxillary posterior. Prior to tissue harvesting, subgingival plaque samples were collected from the mesial and distal aspects of each papilla. Gingival tissue RNA was extracted, reverse-transcribed, labeled, and hybridized with whole-genome microarrays (310 i…	All CEL files in the series were processed using RMA in R using justRMA with default parameters.	GPL570	1	Patient 31 gingival tissue sample collected as Affected	Homo sapiens	Diseased (BoP + interproximal PPD of>3 mm + concomitant CAL of>2 mm)	Gingival
GSM404084	Sample 2 from patient 31, Affected site	RNA	A total of 120 patients undergoing periodontal surgery contributed with a minimum of two interproximal gingival papillae (range 2-4) from a maxillary posterior. Prior to tissue harvesting, subgingival plaque samples were collected from the mesial and distal aspects of each papilla. Gingival tissue RNA was extracted, reverse-transcribed, labeled, and hybridized with whole-genome microarrays (310 i…	All CEL files in the series were processed using RMA in R using justRMA with default parameters.	GPL570	1	Patient 31 gingival tissue sample collected as Affected	Homo sapiens	Diseased (BoP + interproximal PPD of>3 mm + concomitant CAL of>2 mm)	Gingival
GSM404085	Sample 3 from patient 31, Unaffected site	RNA	A total of 120 patients undergoing periodontal surgery contributed with a minimum of two interproximal gingival papillae (range 2-4) from a maxillary posterior. Prior to tissue harvesting, subgingival plaque samples were collected from the mesial and distal aspects of each papilla. Gingival tissue RNA was extracted, reverse-transcribed, labeled, and hybridized with whole-genome microarrays (310 i…	All CEL files in the series were processed using RMA in R using justRMA with default parameters.	GPL570	1	Patient 31 gingival tissue sample collected as Unaffected	Homo sapiens	Healthy (no BoP + PPD of<5 mm + CAL of<3 2 mm	Gingival
GSM404086	Sample 1 from patient 32, Affected site	RNA	A total of 120 patients undergoing periodontal surgery contributed with a minimum of two interproximal gingival papillae (range 2-4) from a maxillary posterior. Prior to tissue harvesting, subgingival plaque samples were collected from the mesial and distal aspects of each papilla. Gingival tissue RNA was extracted, reverse-transcribed, labeled, and hybridized with whole-genome microarrays (310 i…	All CEL files in the series were processed using RMA in R using justRMA with default parameters.	GPL570	1	Patient 32 gingival tissue sample collected as Affected	Homo sapiens	Diseased (BoP + interproximal PPD of>3 mm + concomitant CAL of>2 mm)	Gingival
GSM404087	Sample 2 from patient 32, Affected site	RNA	A total of 120 patients undergoing periodontal surgery contributed with a minimum of two interproximal gingival papillae (range 2-4) from a maxillary posterior. Prior to tissue harvesting, subgingival plaque samples were collected from the mesial and distal aspects of each papilla. Gingival tissue RNA was extracted, reverse-transcribed, labeled, and hybridized with whole-genome microarrays (310 i…	All CEL files in the series were processed using RMA in R using justRMA with default parameters.	GPL570	1	Patient 32 gingival tissue sample collected as Affected	Homo sapiens	Diseased (BoP + interproximal PPD of>3 mm + concomitant CAL of>2 mm)	Gingival
GSM404088	Sample 4 from patient 32, Unaffected site	RNA	A total of 120 patients undergoing periodontal surgery contributed with a minimum of two interproximal gingival papillae (range 2-4) from a maxillary posterior. Prior to tissue harvesting, subgingival plaque samples were collected from the mesial and distal aspects of each papilla. Gingival tissue RNA was extracted, reverse-transcribed, labeled, and hybridized with whole-genome microarrays (310 i…	All CEL files in the series were processed using RMA in R using justRMA with default parameters.	GPL570	1	Patient 32 gingival tissue sample collected as Unaffected	Homo sapiens	Healthy (no BoP + PPD of<5 mm + CAL of<3 2 mm	Gingival
GSM404089	Sample 1 from patient 33, Affected site	RNA	A total of 120 patients undergoing periodontal surgery contributed with a minimum of two interproximal gingival papillae (range 2-4) from a maxillary posterior. Prior to tissue harvesting, subgingival plaque samples were collected from the mesial and distal aspects of each papilla. Gingival tissue RNA was extracted, reverse-transcribed, labeled, and hybridized with whole-genome microarrays (310 i…	All CEL files in the series were processed using RMA in R using justRMA with default parameters.	GPL570	1	Patient 33 gingival tissue sample collected as Affected	Homo sapiens	Diseased (BoP + interproximal PPD of>3 mm + concomitant CAL of>2 mm)	Gingival
GSM404090	Sample 2 from patient 33, Affected site	RNA	A total of 120 patients undergoing periodontal surgery contributed with a minimum of two interproximal gingival papillae (range 2-4) from a maxillary posterior. Prior to tissue harvesting, subgingival plaque samples were collected from the mesial and distal aspects of each papilla. Gingival tissue RNA was extracted, reverse-transcribed, labeled, and hybridized with whole-genome microarrays (310 i…	All CEL files in the series were processed using RMA in R using justRMA with default parameters.	GPL570	1	Patient 33 gingival tissue sample collected as Affected	Homo sapiens	Diseased (BoP + interproximal PPD of>3 mm + concomitant CAL of>2 mm)	Gingival
GSM404091	Sample 1 from patient 34, Affected site	RNA	A total of 120 patients undergoing periodontal surgery contributed with a minimum of two interproximal gingival papillae (range 2-4) from a maxillary posterior. Prior to tissue harvesting, subgingival plaque samples were collected from the mesial and distal aspects of each papilla. Gingival tissue RNA was extracted, reverse-transcribed, labeled, and hybridized with whole-genome microarrays (310 i…	All CEL files in the series were processed using RMA in R using justRMA with default parameters.	GPL570	1	Patient 34 gingival tissue sample collected as Affected	Homo sapiens	Diseased (BoP + interproximal PPD of>3 mm + concomitant CAL of>2 mm)	Gingival
GSM404092	Sample 2 from patient 34, Affected site	RNA	A total of 120 patients undergoing periodontal surgery contributed with a minimum of two interproximal gingival papillae (range 2-4) from a maxillary posterior. Prior to tissue harvesting, subgingival plaque samples were collected from the mesial and distal aspects of each papilla. Gingival tissue RNA was extracted, reverse-transcribed, labeled, and hybridized with whole-genome microarrays (310 i…	All CEL files in the series were processed using RMA in R using justRMA with default parameters.	GPL570	1	Patient 34 gingival tissue sample collected as Affected	Homo sapiens	Diseased (BoP + interproximal PPD of>3 mm + concomitant CAL of>2 mm)	Gingival
GSM404093	Sample 3 from patient 34, Unaffected site	RNA	A total of 120 patients undergoing periodontal surgery contributed with a minimum of two interproximal gingival papillae (range 2-4) from a maxillary posterior. Prior to tissue harvesting, subgingival plaque samples were collected from the mesial and distal aspects of each papilla. Gingival tissue RNA was extracted, reverse-transcribed, labeled, and hybridized with whole-genome microarrays (310 i…	All CEL files in the series were processed using RMA in R using justRMA with default parameters.	GPL570	1	Patient 34 gingival tissue sample collected as Unaffected	Homo sapiens	Healthy (no BoP + PPD of<5 mm + CAL of<3 2 mm	Gingival
GSM404094	Sample 1 from patient 35, Affected site	RNA	A total of 120 patients undergoing periodontal surgery contributed with a minimum of two interproximal gingival papillae (range 2-4) from a maxillary posterior. Prior to tissue harvesting, subgingival plaque samples were collected from the mesial and distal aspects of each papilla. Gingival tissue RNA was extracted, reverse-transcribed, labeled, and hybridized with whole-genome microarrays (310 i…	All CEL files in the series were processed using RMA in R using justRMA with default parameters.	GPL570	1	Patient 35 gingival tissue sample collected as Affected	Homo sapiens	Diseased (BoP + interproximal PPD of>3 mm + concomitant CAL of>2 mm)	Gingival
GSM404095	Sample 2 from patient 35, Affected site	RNA	A total of 120 patients undergoing periodontal surgery contributed with a minimum of two interproximal gingival papillae (range 2-4) from a maxillary posterior. Prior to tissue harvesting, subgingival plaque samples were collected from the mesial and distal aspects of each papilla. Gingival tissue RNA was extracted, reverse-transcribed, labeled, and hybridized with whole-genome microarrays (310 i…	All CEL files in the series were processed using RMA in R using justRMA with default parameters.	GPL570	1	Patient 35 gingival tissue sample collected as Affected	Homo sapiens	Diseased (BoP + interproximal PPD of>3 mm + concomitant CAL of>2 mm)	Gingival
GSM404096	Sample 4 from patient 35, Unaffected site	RNA	A total of 120 patients undergoing periodontal surgery contributed with a minimum of two interproximal gingival papillae (range 2-4) from a maxillary posterior. Prior to tissue harvesting, subgingival plaque samples were collected from the mesial and distal aspects of each papilla. Gingival tissue RNA was extracted, reverse-transcribed, labeled, and hybridized with whole-genome microarrays (310 i…	All CEL files in the series were processed using RMA in R using justRMA with default parameters.	GPL570	1	Patient 35 gingival tissue sample collected as Unaffected	Homo sapiens	Healthy (no BoP + PPD of<5 mm + CAL of<3 2 mm	Gingival
GSM404097	Sample 1 from patient 36, Affected site	RNA	A total of 120 patients undergoing periodontal surgery contributed with a minimum of two interproximal gingival papillae (range 2-4) from a maxillary posterior. Prior to tissue harvesting, subgingival plaque samples were collected from the mesial and distal aspects of each papilla. Gingival tissue RNA was extracted, reverse-transcribed, labeled, and hybridized with whole-genome microarrays (310 i…	All CEL files in the series were processed using RMA in R using justRMA with default parameters.	GPL570	1	Patient 36 gingival tissue sample collected as Affected	Homo sapiens	Diseased (BoP + interproximal PPD of>3 mm + concomitant CAL of>2 mm)	Gingival
GSM404098	Sample 2 from patient 36, Affected site	RNA	A total of 120 patients undergoing periodontal surgery contributed with a minimum of two interproximal gingival papillae (range 2-4) from a maxillary posterior. Prior to tissue harvesting, subgingival plaque samples were collected from the mesial and distal aspects of each papilla. Gingival tissue RNA was extracted, reverse-transcribed, labeled, and hybridized with whole-genome microarrays (310 i…	All CEL files in the series were processed using RMA in R using justRMA with default parameters.	GPL570	1	Patient 36 gingival tissue sample collected as Affected	Homo sapiens	Diseased (BoP + interproximal PPD of>3 mm + concomitant CAL of>2 mm)	Gingival
GSM404099	Sample 3 from patient 36, Unaffected site	RNA	A total of 120 patients undergoing periodontal surgery contributed with a minimum of two interproximal gingival papillae (range 2-4) from a maxillary posterior. Prior to tissue harvesting, subgingival plaque samples were collected from the mesial and distal aspects of each papilla. Gingival tissue RNA was extracted, reverse-transcribed, labeled, and hybridized with whole-genome microarrays (310 i…	All CEL files in the series were processed using RMA in R using justRMA with default parameters.	GPL570	1	Patient 36 gingival tissue sample collected as Unaffected	Homo sapiens	Healthy (no BoP + PPD of<5 mm + CAL of<3 2 mm	Gingival
GSM404100	Sample 1 from patient 37, Affected site	RNA	A total of 120 patients undergoing periodontal surgery contributed with a minimum of two interproximal gingival papillae (range 2-4) from a maxillary posterior. Prior to tissue harvesting, subgingival plaque samples were collected from the mesial and distal aspects of each papilla. Gingival tissue RNA was extracted, reverse-transcribed, labeled, and hybridized with whole-genome microarrays (310 i…	All CEL files in the series were processed using RMA in R using justRMA with default parameters.	GPL570	1	Patient 37 gingival tissue sample collected as Affected	Homo sapiens	Diseased (BoP + interproximal PPD of>3 mm + concomitant CAL of>2 mm)	Gingival
GSM404101	Sample 2 from patient 37, Affected site	RNA	A total of 120 patients undergoing periodontal surgery contributed with a minimum of two interproximal gingival papillae (range 2-4) from a maxillary posterior. Prior to tissue harvesting, subgingival plaque samples were collected from the mesial and distal aspects of each papilla. Gingival tissue RNA was extracted, reverse-transcribed, labeled, and hybridized with whole-genome microarrays (310 i…	All CEL files in the series were processed using RMA in R using justRMA with default parameters.	GPL570	1	Patient 37 gingival tissue sample collected as Affected	Homo sapiens	Diseased (BoP + interproximal PPD of>3 mm + concomitant CAL of>2 mm)	Gingival
GSM404102	Sample 3 from patient 37, Unaffected site	RNA	A total of 120 patients undergoing periodontal surgery contributed with a minimum of two interproximal gingival papillae (range 2-4) from a maxillary posterior. Prior to tissue harvesting, subgingival plaque samples were collected from the mesial and distal aspects of each papilla. Gingival tissue RNA was extracted, reverse-transcribed, labeled, and hybridized with whole-genome microarrays (310 i…	All CEL files in the series were processed using RMA in R using justRMA with default parameters.	GPL570	1	Patient 37 gingival tissue sample collected as Unaffected	Homo sapiens	Healthy (no BoP + PPD of<5 mm + CAL of<3 2 mm	Gingival
GSM404103	Sample 1 from patient 38, Affected site	RNA	A total of 120 patients undergoing periodontal surgery contributed with a minimum of two interproximal gingival papillae (range 2-4) from a maxillary posterior. Prior to tissue harvesting, subgingival plaque samples were collected from the mesial and distal aspects of each papilla. Gingival tissue RNA was extracted, reverse-transcribed, labeled, and hybridized with whole-genome microarrays (310 i…	All CEL files in the series were processed using RMA in R using justRMA with default parameters.	GPL570	1	Patient 38 gingival tissue sample collected as Affected	Homo sapiens	Diseased (BoP + interproximal PPD of>3 mm + concomitant CAL of>2 mm)	Gingival
GSM404104	Sample 2 from patient 38, Affected site	RNA	A total of 120 patients undergoing periodontal surgery contributed with a minimum of two interproximal gingival papillae (range 2-4) from a maxillary posterior. Prior to tissue harvesting, subgingival plaque samples were collected from the mesial and distal aspects of each papilla. Gingival tissue RNA was extracted, reverse-transcribed, labeled, and hybridized with whole-genome microarrays (310 i…	All CEL files in the series were processed using RMA in R using justRMA with default parameters.	GPL570	1	Patient 38 gingival tissue sample collected as Affected	Homo sapiens	Diseased (BoP + interproximal PPD of>3 mm + concomitant CAL of>2 mm)	Gingival
GSM404105	Sample 3 from patient 38, Unaffected site	RNA	A total of 120 patients undergoing periodontal surgery contributed with a minimum of two interproximal gingival papillae (range 2-4) from a maxillary posterior. Prior to tissue harvesting, subgingival plaque samples were collected from the mesial and distal aspects of each papilla. Gingival tissue RNA was extracted, reverse-transcribed, labeled, and hybridized with whole-genome microarrays (310 i…	All CEL files in the series were processed using RMA in R using justRMA with default parameters.	GPL570	1	Patient 38 gingival tissue sample collected as Unaffected	Homo sapiens	Healthy (no BoP + PPD of<5 mm + CAL of<3 2 mm	Gingival
GSM404106	Sample 1 from patient 39, Affected site	RNA	A total of 120 patients undergoing periodontal surgery contributed with a minimum of two interproximal gingival papillae (range 2-4) from a maxillary posterior. Prior to tissue harvesting, subgingival plaque samples were collected from the mesial and distal aspects of each papilla. Gingival tissue RNA was extracted, reverse-transcribed, labeled, and hybridized with whole-genome microarrays (310 i…	All CEL files in the series were processed using RMA in R using justRMA with default parameters.	GPL570	1	Patient 39 gingival tissue sample collected as Affected	Homo sapiens	Diseased (BoP + interproximal PPD of>3 mm + concomitant CAL of>2 mm)	Gingival
GSM404107	Sample 2 from patient 39, Affected site	RNA	A total of 120 patients undergoing periodontal surgery contributed with a minimum of two interproximal gingival papillae (range 2-4) from a maxillary posterior. Prior to tissue harvesting, subgingival plaque samples were collected from the mesial and distal aspects of each papilla. Gingival tissue RNA was extracted, reverse-transcribed, labeled, and hybridized with whole-genome microarrays (310 i…	All CEL files in the series were processed using RMA in R using justRMA with default parameters.	GPL570	1	Patient 39 gingival tissue sample collected as Affected	Homo sapiens	Diseased (BoP + interproximal PPD of>3 mm + concomitant CAL of>2 mm)	Gingival
GSM404108	Sample 3 from patient 39, Unaffected site	RNA	A total of 120 patients undergoing periodontal surgery contributed with a minimum of two interproximal gingival papillae (range 2-4) from a maxillary posterior. Prior to tissue harvesting, subgingival plaque samples were collected from the mesial and distal aspects of each papilla. Gingival tissue RNA was extracted, reverse-transcribed, labeled, and hybridized with whole-genome microarrays (310 i…	All CEL files in the series were processed using RMA in R using justRMA with default parameters.	GPL570	1	Patient 39 gingival tissue sample collected as Unaffected	Homo sapiens	Healthy (no BoP + PPD of<5 mm + CAL of<3 2 mm	Gingival
GSM404109	Sample 1 from patient 40, Affected site	RNA	A total of 120 patients undergoing periodontal surgery contributed with a minimum of two interproximal gingival papillae (range 2-4) from a maxillary posterior. Prior to tissue harvesting, subgingival plaque samples were collected from the mesial and distal aspects of each papilla. Gingival tissue RNA was extracted, reverse-transcribed, labeled, and hybridized with whole-genome microarrays (310 i…	All CEL files in the series were processed using RMA in R using justRMA with default parameters.	GPL570	1	Patient 40 gingival tissue sample collected as Affected	Homo sapiens	Diseased (BoP + interproximal PPD of>3 mm + concomitant CAL of>2 mm)	Gingival
GSM404110	Sample 2 from patient 40, Affected site	RNA	A total of 120 patients undergoing periodontal surgery contributed with a minimum of two interproximal gingival papillae (range 2-4) from a maxillary posterior. Prior to tissue harvesting, subgingival plaque samples were collected from the mesial and distal aspects of each papilla. Gingival tissue RNA was extracted, reverse-transcribed, labeled, and hybridized with whole-genome microarrays (310 i…	All CEL files in the series were processed using RMA in R using justRMA with default parameters.	GPL570	1	Patient 40 gingival tissue sample collected as Affected	Homo sapiens	Diseased (BoP + interproximal PPD of>3 mm + concomitant CAL of>2 mm)	Gingival
GSM404111	Sample 1 from patient 41, Affected site	RNA	A total of 120 patients undergoing periodontal surgery contributed with a minimum of two interproximal gingival papillae (range 2-4) from a maxillary posterior. Prior to tissue harvesting, subgingival plaque samples were collected from the mesial and distal aspects of each papilla. Gingival tissue RNA was extracted, reverse-transcribed, labeled, and hybridized with whole-genome microarrays (310 i…	All CEL files in the series were processed using RMA in R using justRMA with default parameters.	GPL570	1	Patient 41 gingival tissue sample collected as Affected	Homo sapiens	Diseased (BoP + interproximal PPD of>3 mm + concomitant CAL of>2 mm)	Gingival
GSM404112	Sample 2 from patient 41, Affected site	RNA	A total of 120 patients undergoing periodontal surgery contributed with a minimum of two interproximal gingival papillae (range 2-4) from a maxillary posterior. Prior to tissue harvesting, subgingival plaque samples were collected from the mesial and distal aspects of each papilla. Gingival tissue RNA was extracted, reverse-transcribed, labeled, and hybridized with whole-genome microarrays (310 i…	All CEL files in the series were processed using RMA in R using justRMA with default parameters.	GPL570	1	Patient 41 gingival tissue sample collected as Affected	Homo sapiens	Diseased (BoP + interproximal PPD of>3 mm + concomitant CAL of>2 mm)	Gingival
GSM404113	Sample 1 from patient 42, Affected site	RNA	A total of 120 patients undergoing periodontal surgery contributed with a minimum of two interproximal gingival papillae (range 2-4) from a maxillary posterior. Prior to tissue harvesting, subgingival plaque samples were collected from the mesial and distal aspects of each papilla. Gingival tissue RNA was extracted, reverse-transcribed, labeled, and hybridized with whole-genome microarrays (310 i…	All CEL files in the series were processed using RMA in R using justRMA with default parameters.	GPL570	1	Patient 42 gingival tissue sample collected as Affected	Homo sapiens	Diseased (BoP + interproximal PPD of>3 mm + concomitant CAL of>2 mm)	Gingival
GSM404114	Sample 2 from patient 42, Affected site	RNA	A total of 120 patients undergoing periodontal surgery contributed with a minimum of two interproximal gingival papillae (range 2-4) from a maxillary posterior. Prior to tissue harvesting, subgingival plaque samples were collected from the mesial and distal aspects of each papilla. Gingival tissue RNA was extracted, reverse-transcribed, labeled, and hybridized with whole-genome microarrays (310 i…	All CEL files in the series were processed using RMA in R using justRMA with default parameters.	GPL570	1	Patient 42 gingival tissue sample collected as Affected	Homo sapiens	Diseased (BoP + interproximal PPD of>3 mm + concomitant CAL of>2 mm)	Gingival
GSM404115	Sample 3 from patient 42, Unaffected site	RNA	A total of 120 patients undergoing periodontal surgery contributed with a minimum of two interproximal gingival papillae (range 2-4) from a maxillary posterior. Prior to tissue harvesting, subgingival plaque samples were collected from the mesial and distal aspects of each papilla. Gingival tissue RNA was extracted, reverse-transcribed, labeled, and hybridized with whole-genome microarrays (310 i…	All CEL files in the series were processed using RMA in R using justRMA with default parameters.	GPL570	1	Patient 42 gingival tissue sample collected as Unaffected	Homo sapiens	Healthy (no BoP + PPD of<5 mm + CAL of<3 2 mm	Gingival
GSM404116	Sample 2 from patient 43, Affected site	RNA	A total of 120 patients undergoing periodontal surgery contributed with a minimum of two interproximal gingival papillae (range 2-4) from a maxillary posterior. Prior to tissue harvesting, subgingival plaque samples were collected from the mesial and distal aspects of each papilla. Gingival tissue RNA was extracted, reverse-transcribed, labeled, and hybridized with whole-genome microarrays (310 i…	All CEL files in the series were processed using RMA in R using justRMA with default parameters.	GPL570	1	Patient 43 gingival tissue sample collected as Affected	Homo sapiens	Diseased (BoP + interproximal PPD of>3 mm + concomitant CAL of>2 mm)	Gingival
GSM404117	Sample 4 from patient 43, Unaffected site	RNA	A total of 120 patients undergoing periodontal surgery contributed with a minimum of two interproximal gingival papillae (range 2-4) from a maxillary posterior. Prior to tissue harvesting, subgingival plaque samples were collected from the mesial and distal aspects of each papilla. Gingival tissue RNA was extracted, reverse-transcribed, labeled, and hybridized with whole-genome microarrays (310 i…	All CEL files in the series were processed using RMA in R using justRMA with default parameters.	GPL570	1	Patient 43 gingival tissue sample collected as Unaffected	Homo sapiens	Healthy (no BoP + PPD of<5 mm + CAL of<3 2 mm	Gingival
GSM404118	Sample 1 from patient 44, Affected site	RNA	A total of 120 patients undergoing periodontal surgery contributed with a minimum of two interproximal gingival papillae (range 2-4) from a maxillary posterior. Prior to tissue harvesting, subgingival plaque samples were collected from the mesial and distal aspects of each papilla. Gingival tissue RNA was extracted, reverse-transcribed, labeled, and hybridized with whole-genome microarrays (310 i…	All CEL files in the series were processed using RMA in R using justRMA with default parameters.	GPL570	1	Patient 44 gingival tissue sample collected as Affected	Homo sapiens	Diseased (BoP + interproximal PPD of>3 mm + concomitant CAL of>2 mm)	Gingival
GSM404119	Sample 2 from patient 44, Affected site	RNA	A total of 120 patients undergoing periodontal surgery contributed with a minimum of two interproximal gingival papillae (range 2-4) from a maxillary posterior. Prior to tissue harvesting, subgingival plaque samples were collected from the mesial and distal aspects of each papilla. Gingival tissue RNA was extracted, reverse-transcribed, labeled, and hybridized with whole-genome microarrays (310 i…	All CEL files in the series were processed using RMA in R using justRMA with default parameters.	GPL570	1	Patient 44 gingival tissue sample collected as Affected	Homo sapiens	Diseased (BoP + interproximal PPD of>3 mm + concomitant CAL of>2 mm)	Gingival
GSM404120	Sample 1 from patient 45, Affected site	RNA	A total of 120 patients undergoing periodontal surgery contributed with a minimum of two interproximal gingival papillae (range 2-4) from a maxillary posterior. Prior to tissue harvesting, subgingival plaque samples were collected from the mesial and distal aspects of each papilla. Gingival tissue RNA was extracted, reverse-transcribed, labeled, and hybridized with whole-genome microarrays (310 i…	All CEL files in the series were processed using RMA in R using justRMA with default parameters.	GPL570	1	Patient 45 gingival tissue sample collected as Affected	Homo sapiens	Diseased (BoP + interproximal PPD of>3 mm + concomitant CAL of>2 mm)	Gingival
GSM404121	Sample 2 from patient 45, Affected site	RNA	A total of 120 patients undergoing periodontal surgery contributed with a minimum of two interproximal gingival papillae (range 2-4) from a maxillary posterior. Prior to tissue harvesting, subgingival plaque samples were collected from the mesial and distal aspects of each papilla. Gingival tissue RNA was extracted, reverse-transcribed, labeled, and hybridized with whole-genome microarrays (310 i…	All CEL files in the series were processed using RMA in R using justRMA with default parameters.	GPL570	1	Patient 45 gingival tissue sample collected as Affected	Homo sapiens	Diseased (BoP + interproximal PPD of>3 mm + concomitant CAL of>2 mm)	Gingival
GSM404122	Sample 3 from patient 45, Unaffected site	RNA	A total of 120 patients undergoing periodontal surgery contributed with a minimum of two interproximal gingival papillae (range 2-4) from a maxillary posterior. Prior to tissue harvesting, subgingival plaque samples were collected from the mesial and distal aspects of each papilla. Gingival tissue RNA was extracted, reverse-transcribed, labeled, and hybridized with whole-genome microarrays (310 i…	All CEL files in the series were processed using RMA in R using justRMA with default parameters.	GPL570	1	Patient 45 gingival tissue sample collected as Unaffected	Homo sapiens	Healthy (no BoP + PPD of<5 mm + CAL of<3 2 mm	Gingival
GSM404123	Sample 1 from patient 46, Affected site	RNA	A total of 120 patients undergoing periodontal surgery contributed with a minimum of two interproximal gingival papillae (range 2-4) from a maxillary posterior. Prior to tissue harvesting, subgingival plaque samples were collected from the mesial and distal aspects of each papilla. Gingival tissue RNA was extracted, reverse-transcribed, labeled, and hybridized with whole-genome microarrays (310 i…	All CEL files in the series were processed using RMA in R using justRMA with default parameters.	GPL570	1	Patient 46 gingival tissue sample collected as Affected	Homo sapiens	Diseased (BoP + interproximal PPD of>3 mm + concomitant CAL of>2 mm)	Gingival
GSM404124	Sample 2 from patient 46, Affected site	RNA	A total of 120 patients undergoing periodontal surgery contributed with a minimum of two interproximal gingival papillae (range 2-4) from a maxillary posterior. Prior to tissue harvesting, subgingival plaque samples were collected from the mesial and distal aspects of each papilla. Gingival tissue RNA was extracted, reverse-transcribed, labeled, and hybridized with whole-genome microarrays (310 i…	All CEL files in the series were processed using RMA in R using justRMA with default parameters.	GPL570	1	Patient 46 gingival tissue sample collected as Affected	Homo sapiens	Diseased (BoP + interproximal PPD of>3 mm + concomitant CAL of>2 mm)	Gingival
GSM404125	Sample 3 from patient 46, Unaffected site	RNA	A total of 120 patients undergoing periodontal surgery contributed with a minimum of two interproximal gingival papillae (range 2-4) from a maxillary posterior. Prior to tissue harvesting, subgingival plaque samples were collected from the mesial and distal aspects of each papilla. Gingival tissue RNA was extracted, reverse-transcribed, labeled, and hybridized with whole-genome microarrays (310 i…	All CEL files in the series were processed using RMA in R using justRMA with default parameters.	GPL570	1	Patient 46 gingival tissue sample collected as Unaffected	Homo sapiens	Healthy (no BoP + PPD of<5 mm + CAL of<3 2 mm	Gingival
GSM404126	Sample 1 from patient 47, Affected site	RNA	A total of 120 patients undergoing periodontal surgery contributed with a minimum of two interproximal gingival papillae (range 2-4) from a maxillary posterior. Prior to tissue harvesting, subgingival plaque samples were collected from the mesial and distal aspects of each papilla. Gingival tissue RNA was extracted, reverse-transcribed, labeled, and hybridized with whole-genome microarrays (310 i…	All CEL files in the series were processed using RMA in R using justRMA with default parameters.	GPL570	1	Patient 47 gingival tissue sample collected as Affected	Homo sapiens	Diseased (BoP + interproximal PPD of>3 mm + concomitant CAL of>2 mm)	Gingival
GSM404127	Sample 2 from patient 47, Affected site	RNA	A total of 120 patients undergoing periodontal surgery contributed with a minimum of two interproximal gingival papillae (range 2-4) from a maxillary posterior. Prior to tissue harvesting, subgingival plaque samples were collected from the mesial and distal aspects of each papilla. Gingival tissue RNA was extracted, reverse-transcribed, labeled, and hybridized with whole-genome microarrays (310 i…	All CEL files in the series were processed using RMA in R using justRMA with default parameters.	GPL570	1	Patient 47 gingival tissue sample collected as Affected	Homo sapiens	Diseased (BoP + interproximal PPD of>3 mm + concomitant CAL of>2 mm)	Gingival
GSM404128	Sample 3 from patient 47, Unaffected site	RNA	A total of 120 patients undergoing periodontal surgery contributed with a minimum of two interproximal gingival papillae (range 2-4) from a maxillary posterior. Prior to tissue harvesting, subgingival plaque samples were collected from the mesial and distal aspects of each papilla. Gingival tissue RNA was extracted, reverse-transcribed, labeled, and hybridized with whole-genome microarrays (310 i…	All CEL files in the series were processed using RMA in R using justRMA with default parameters.	GPL570	1	Patient 47 gingival tissue sample collected as Unaffected	Homo sapiens	Healthy (no BoP + PPD of<5 mm + CAL of<3 2 mm	Gingival
GSM404129	Sample 1 from patient 48, Affected site	RNA	A total of 120 patients undergoing periodontal surgery contributed with a minimum of two interproximal gingival papillae (range 2-4) from a maxillary posterior. Prior to tissue harvesting, subgingival plaque samples were collected from the mesial and distal aspects of each papilla. Gingival tissue RNA was extracted, reverse-transcribed, labeled, and hybridized with whole-genome microarrays (310 i…	All CEL files in the series were processed using RMA in R using justRMA with default parameters.	GPL570	1	Patient 48 gingival tissue sample collected as Affected	Homo sapiens	Diseased (BoP + interproximal PPD of>3 mm + concomitant CAL of>2 mm)	Gingival
GSM404130	Sample 2 from patient 48, Affected site	RNA	A total of 120 patients undergoing periodontal surgery contributed with a minimum of two interproximal gingival papillae (range 2-4) from a maxillary posterior. Prior to tissue harvesting, subgingival plaque samples were collected from the mesial and distal aspects of each papilla. Gingival tissue RNA was extracted, reverse-transcribed, labeled, and hybridized with whole-genome microarrays (310 i…	All CEL files in the series were processed using RMA in R using justRMA with default parameters.	GPL570	1	Patient 48 gingival tissue sample collected as Affected	Homo sapiens	Diseased (BoP + interproximal PPD of>3 mm + concomitant CAL of>2 mm)	Gingival
GSM404131	Sample 3 from patient 48, Unaffected site	RNA	A total of 120 patients undergoing periodontal surgery contributed with a minimum of two interproximal gingival papillae (range 2-4) from a maxillary posterior. Prior to tissue harvesting, subgingival plaque samples were collected from the mesial and distal aspects of each papilla. Gingival tissue RNA was extracted, reverse-transcribed, labeled, and hybridized with whole-genome microarrays (310 i…	All CEL files in the series were processed using RMA in R using justRMA with default parameters.	GPL570	1	Patient 48 gingival tissue sample collected as Unaffected	Homo sapiens	Healthy (no BoP + PPD of<5 mm + CAL of<3 2 mm	Gingival
GSM404132	Sample 1 from patient 49, Affected site	RNA	A total of 120 patients undergoing periodontal surgery contributed with a minimum of two interproximal gingival papillae (range 2-4) from a maxillary posterior. Prior to tissue harvesting, subgingival plaque samples were collected from the mesial and distal aspects of each papilla. Gingival tissue RNA was extracted, reverse-transcribed, labeled, and hybridized with whole-genome microarrays (310 i…	All CEL files in the series were processed using RMA in R using justRMA with default parameters.	GPL570	1	Patient 49 gingival tissue sample collected as Affected	Homo sapiens	Diseased (BoP + interproximal PPD of>3 mm + concomitant CAL of>2 mm)	Gingival
GSM404133	Sample 2 from patient 49, Affected site	RNA	A total of 120 patients undergoing periodontal surgery contributed with a minimum of two interproximal gingival papillae (range 2-4) from a maxillary posterior. Prior to tissue harvesting, subgingival plaque samples were collected from the mesial and distal aspects of each papilla. Gingival tissue RNA was extracted, reverse-transcribed, labeled, and hybridized with whole-genome microarrays (310 i…	All CEL files in the series were processed using RMA in R using justRMA with default parameters.	GPL570	1	Patient 49 gingival tissue sample collected as Affected	Homo sapiens	Diseased (BoP + interproximal PPD of>3 mm + concomitant CAL of>2 mm)	Gingival
GSM404134	Sample 3 from patient 49, Unaffected site	RNA	A total of 120 patients undergoing periodontal surgery contributed with a minimum of two interproximal gingival papillae (range 2-4) from a maxillary posterior. Prior to tissue harvesting, subgingival plaque samples were collected from the mesial and distal aspects of each papilla. Gingival tissue RNA was extracted, reverse-transcribed, labeled, and hybridized with whole-genome microarrays (310 i…	All CEL files in the series were processed using RMA in R using justRMA with default parameters.	GPL570	1	Patient 49 gingival tissue sample collected as Unaffected	Homo sapiens	Healthy (no BoP + PPD of<5 mm + CAL of<3 2 mm	Gingival
GSM404135	Sample 1 from patient 50, Affected site	RNA	A total of 120 patients undergoing periodontal surgery contributed with a minimum of two interproximal gingival papillae (range 2-4) from a maxillary posterior. Prior to tissue harvesting, subgingival plaque samples were collected from the mesial and distal aspects of each papilla. Gingival tissue RNA was extracted, reverse-transcribed, labeled, and hybridized with whole-genome microarrays (310 i…	All CEL files in the series were processed using RMA in R using justRMA with default parameters.	GPL570	1	Patient 50 gingival tissue sample collected as Affected	Homo sapiens	Diseased (BoP + interproximal PPD of>3 mm + concomitant CAL of>2 mm)	Gingival
GSM404136	Sample 2 from patient 50, Affected site	RNA	A total of 120 patients undergoing periodontal surgery contributed with a minimum of two interproximal gingival papillae (range 2-4) from a maxillary posterior. Prior to tissue harvesting, subgingival plaque samples were collected from the mesial and distal aspects of each papilla. Gingival tissue RNA was extracted, reverse-transcribed, labeled, and hybridized with whole-genome microarrays (310 i…	All CEL files in the series were processed using RMA in R using justRMA with default parameters.	GPL570	1	Patient 50 gingival tissue sample collected as Affected	Homo sapiens	Diseased (BoP + interproximal PPD of>3 mm + concomitant CAL of>2 mm)	Gingival
GSM404137	Sample 1 from patient 52, Affected site	RNA	A total of 120 patients undergoing periodontal surgery contributed with a minimum of two interproximal gingival papillae (range 2-4) from a maxillary posterior. Prior to tissue harvesting, subgingival plaque samples were collected from the mesial and distal aspects of each papilla. Gingival tissue RNA was extracted, reverse-transcribed, labeled, and hybridized with whole-genome microarrays (310 i…	All CEL files in the series were processed using RMA in R using justRMA with default parameters.	GPL570	1	Patient 52 gingival tissue sample collected as Affected	Homo sapiens	Diseased (BoP + interproximal PPD of>3 mm + concomitant CAL of>2 mm)	Gingival
GSM404138	Sample 2 from patient 52, Affected site	RNA	A total of 120 patients undergoing periodontal surgery contributed with a minimum of two interproximal gingival papillae (range 2-4) from a maxillary posterior. Prior to tissue harvesting, subgingival plaque samples were collected from the mesial and distal aspects of each papilla. Gingival tissue RNA was extracted, reverse-transcribed, labeled, and hybridized with whole-genome microarrays (310 i…	All CEL files in the series were processed using RMA in R using justRMA with default parameters.	GPL570	1	Patient 52 gingival tissue sample collected as Affected	Homo sapiens	Diseased (BoP + interproximal PPD of>3 mm + concomitant CAL of>2 mm)	Gingival
GSM404139	Sample 2 from patient 53, Affected site	RNA	A total of 120 patients undergoing periodontal surgery contributed with a minimum of two interproximal gingival papillae (range 2-4) from a maxillary posterior. Prior to tissue harvesting, subgingival plaque samples were collected from the mesial and distal aspects of each papilla. Gingival tissue RNA was extracted, reverse-transcribed, labeled, and hybridized with whole-genome microarrays (310 i…	All CEL files in the series were processed using RMA in R using justRMA with default parameters.	GPL570	1	Patient 53 gingival tissue sample collected as Affected	Homo sapiens	Diseased (BoP + interproximal PPD of>3 mm + concomitant CAL of>2 mm)	Gingival
GSM404140	Sample 3 from patient 53, Affected site	RNA	A total of 120 patients undergoing periodontal surgery contributed with a minimum of two interproximal gingival papillae (range 2-4) from a maxillary posterior. Prior to tissue harvesting, subgingival plaque samples were collected from the mesial and distal aspects of each papilla. Gingival tissue RNA was extracted, reverse-transcribed, labeled, and hybridized with whole-genome microarrays (310 i…	All CEL files in the series were processed using RMA in R using justRMA with default parameters.	GPL570	1	Patient 53 gingival tissue sample collected as Affected	Homo sapiens	Diseased (BoP + interproximal PPD of>3 mm + concomitant CAL of>2 mm)	Gingival
GSM404141	Sample 1 from patient 54, Affected site	RNA	A total of 120 patients undergoing periodontal surgery contributed with a minimum of two interproximal gingival papillae (range 2-4) from a maxillary posterior. Prior to tissue harvesting, subgingival plaque samples were collected from the mesial and distal aspects of each papilla. Gingival tissue RNA was extracted, reverse-transcribed, labeled, and hybridized with whole-genome microarrays (310 i…	All CEL files in the series were processed using RMA in R using justRMA with default parameters.	GPL570	1	Patient 54 gingival tissue sample collected as Affected	Homo sapiens	Diseased (BoP + interproximal PPD of>3 mm + concomitant CAL of>2 mm)	Gingival
GSM404142	Sample 2 from patient 54, Affected site	RNA	A total of 120 patients undergoing periodontal surgery contributed with a minimum of two interproximal gingival papillae (range 2-4) from a maxillary posterior. Prior to tissue harvesting, subgingival plaque samples were collected from the mesial and distal aspects of each papilla. Gingival tissue RNA was extracted, reverse-transcribed, labeled, and hybridized with whole-genome microarrays (310 i…	All CEL files in the series were processed using RMA in R using justRMA with default parameters.	GPL570	1	Patient 54 gingival tissue sample collected as Affected	Homo sapiens	Diseased (BoP + interproximal PPD of>3 mm + concomitant CAL of>2 mm)	Gingival
GSM404143	Sample 3 from patient 54, Unaffected site	RNA	A total of 120 patients undergoing periodontal surgery contributed with a minimum of two interproximal gingival papillae (range 2-4) from a maxillary posterior. Prior to tissue harvesting, subgingival plaque samples were collected from the mesial and distal aspects of each papilla. Gingival tissue RNA was extracted, reverse-transcribed, labeled, and hybridized with whole-genome microarrays (310 i…	All CEL files in the series were processed using RMA in R using justRMA with default parameters.	GPL570	1	Patient 54 gingival tissue sample collected as Unaffected	Homo sapiens	Healthy (no BoP + PPD of<5 mm + CAL of<3 2 mm	Gingival
GSM404144	Sample 1 from patient 55, Affected site	RNA	A total of 120 patients undergoing periodontal surgery contributed with a minimum of two interproximal gingival papillae (range 2-4) from a maxillary posterior. Prior to tissue harvesting, subgingival plaque samples were collected from the mesial and distal aspects of each papilla. Gingival tissue RNA was extracted, reverse-transcribed, labeled, and hybridized with whole-genome microarrays (310 i…	All CEL files in the series were processed using RMA in R using justRMA with default parameters.	GPL570	1	Patient 55 gingival tissue sample collected as Affected	Homo sapiens	Diseased (BoP + interproximal PPD of>3 mm + concomitant CAL of>2 mm)	Gingival
GSM404145	Sample 2 from patient 55, Affected site	RNA	A total of 120 patients undergoing periodontal surgery contributed with a minimum of two interproximal gingival papillae (range 2-4) from a maxillary posterior. Prior to tissue harvesting, subgingival plaque samples were collected from the mesial and distal aspects of each papilla. Gingival tissue RNA was extracted, reverse-transcribed, labeled, and hybridized with whole-genome microarrays (310 i…	All CEL files in the series were processed using RMA in R using justRMA with default parameters.	GPL570	1	Patient 55 gingival tissue sample collected as Affected	Homo sapiens	Diseased (BoP + interproximal PPD of>3 mm + concomitant CAL of>2 mm)	Gingival
GSM404146	Sample 3 from patient 55, Unaffected site	RNA	A total of 120 patients undergoing periodontal surgery contributed with a minimum of two interproximal gingival papillae (range 2-4) from a maxillary posterior. Prior to tissue harvesting, subgingival plaque samples were collected from the mesial and distal aspects of each papilla. Gingival tissue RNA was extracted, reverse-transcribed, labeled, and hybridized with whole-genome microarrays (310 i…	All CEL files in the series were processed using RMA in R using justRMA with default parameters.	GPL570	1	Patient 55 gingival tissue sample collected as Unaffected	Homo sapiens	Healthy (no BoP + PPD of<5 mm + CAL of<3 2 mm	Gingival
GSM404147	Sample 1 from patient 56, Affected site	RNA	A total of 120 patients undergoing periodontal surgery contributed with a minimum of two interproximal gingival papillae (range 2-4) from a maxillary posterior. Prior to tissue harvesting, subgingival plaque samples were collected from the mesial and distal aspects of each papilla. Gingival tissue RNA was extracted, reverse-transcribed, labeled, and hybridized with whole-genome microarrays (310 i…	All CEL files in the series were processed using RMA in R using justRMA with default parameters.	GPL570	1	Patient 56 gingival tissue sample collected as Affected	Homo sapiens	Diseased (BoP + interproximal PPD of>3 mm + concomitant CAL of>2 mm)	Gingival
GSM404148	Sample 2 from patient 56, Affected site	RNA	A total of 120 patients undergoing periodontal surgery contributed with a minimum of two interproximal gingival papillae (range 2-4) from a maxillary posterior. Prior to tissue harvesting, subgingival plaque samples were collected from the mesial and distal aspects of each papilla. Gingival tissue RNA was extracted, reverse-transcribed, labeled, and hybridized with whole-genome microarrays (310 i…	All CEL files in the series were processed using RMA in R using justRMA with default parameters.	GPL570	1	Patient 56 gingival tissue sample collected as Affected	Homo sapiens	Diseased (BoP + interproximal PPD of>3 mm + concomitant CAL of>2 mm)	Gingival
GSM404149	Sample 4 from patient 56, Unaffected site	RNA	A total of 120 patients undergoing periodontal surgery contributed with a minimum of two interproximal gingival papillae (range 2-4) from a maxillary posterior. Prior to tissue harvesting, subgingival plaque samples were collected from the mesial and distal aspects of each papilla. Gingival tissue RNA was extracted, reverse-transcribed, labeled, and hybridized with whole-genome microarrays (310 i…	All CEL files in the series were processed using RMA in R using justRMA with default parameters.	GPL570	1	Patient 56 gingival tissue sample collected as Unaffected	Homo sapiens	Healthy (no BoP + PPD of<5 mm + CAL of<3 2 mm	Gingival
GSM404150	Sample 1 from patient 58, Affected site	RNA	A total of 120 patients undergoing periodontal surgery contributed with a minimum of two interproximal gingival papillae (range 2-4) from a maxillary posterior. Prior to tissue harvesting, subgingival plaque samples were collected from the mesial and distal aspects of each papilla. Gingival tissue RNA was extracted, reverse-transcribed, labeled, and hybridized with whole-genome microarrays (310 i…	All CEL files in the series were processed using RMA in R using justRMA with default parameters.	GPL570	1	Patient 58 gingival tissue sample collected as Affected	Homo sapiens	Diseased (BoP + interproximal PPD of>3 mm + concomitant CAL of>2 mm)	Gingival
GSM404151	Sample 2 from patient 58, Affected site	RNA	A total of 120 patients undergoing periodontal surgery contributed with a minimum of two interproximal gingival papillae (range 2-4) from a maxillary posterior. Prior to tissue harvesting, subgingival plaque samples were collected from the mesial and distal aspects of each papilla. Gingival tissue RNA was extracted, reverse-transcribed, labeled, and hybridized with whole-genome microarrays (310 i…	All CEL files in the series were processed using RMA in R using justRMA with default parameters.	GPL570	1	Patient 58 gingival tissue sample collected as Affected	Homo sapiens	Diseased (BoP + interproximal PPD of>3 mm + concomitant CAL of>2 mm)	Gingival
GSM404152	Sample 3 from patient 58, Unaffected site	RNA	A total of 120 patients undergoing periodontal surgery contributed with a minimum of two interproximal gingival papillae (range 2-4) from a maxillary posterior. Prior to tissue harvesting, subgingival plaque samples were collected from the mesial and distal aspects of each papilla. Gingival tissue RNA was extracted, reverse-transcribed, labeled, and hybridized with whole-genome microarrays (310 i…	All CEL files in the series were processed using RMA in R using justRMA with default parameters.	GPL570	1	Patient 58 gingival tissue sample collected as Unaffected	Homo sapiens	Healthy (no BoP + PPD of<5 mm + CAL of<3 2 mm	Gingival
GSM404153	Sample 1 from patient 59, Affected site	RNA	A total of 120 patients undergoing periodontal surgery contributed with a minimum of two interproximal gingival papillae (range 2-4) from a maxillary posterior. Prior to tissue harvesting, subgingival plaque samples were collected from the mesial and distal aspects of each papilla. Gingival tissue RNA was extracted, reverse-transcribed, labeled, and hybridized with whole-genome microarrays (310 i…	All CEL files in the series were processed using RMA in R using justRMA with default parameters.	GPL570	1	Patient 59 gingival tissue sample collected as Affected	Homo sapiens	Diseased (BoP + interproximal PPD of>3 mm + concomitant CAL of>2 mm)	Gingival
GSM404154	Sample 2 from patient 59, Affected site	RNA	A total of 120 patients undergoing periodontal surgery contributed with a minimum of two interproximal gingival papillae (range 2-4) from a maxillary posterior. Prior to tissue harvesting, subgingival plaque samples were collected from the mesial and distal aspects of each papilla. Gingival tissue RNA was extracted, reverse-transcribed, labeled, and hybridized with whole-genome microarrays (310 i…	All CEL files in the series were processed using RMA in R using justRMA with default parameters.	GPL570	1	Patient 59 gingival tissue sample collected as Affected	Homo sapiens	Diseased (BoP + interproximal PPD of>3 mm + concomitant CAL of>2 mm)	Gingival
GSM404155	Sample 4 from patient 59, Unaffected site	RNA	A total of 120 patients undergoing periodontal surgery contributed with a minimum of two interproximal gingival papillae (range 2-4) from a maxillary posterior. Prior to tissue harvesting, subgingival plaque samples were collected from the mesial and distal aspects of each papilla. Gingival tissue RNA was extracted, reverse-transcribed, labeled, and hybridized with whole-genome microarrays (310 i…	All CEL files in the series were processed using RMA in R using justRMA with default parameters.	GPL570	1	Patient 59 gingival tissue sample collected as Unaffected	Homo sapiens	Healthy (no BoP + PPD of<5 mm + CAL of<3 2 mm	Gingival
GSM404156	Sample 1 from patient 60, Affected site	RNA	A total of 120 patients undergoing periodontal surgery contributed with a minimum of two interproximal gingival papillae (range 2-4) from a maxillary posterior. Prior to tissue harvesting, subgingival plaque samples were collected from the mesial and distal aspects of each papilla. Gingival tissue RNA was extracted, reverse-transcribed, labeled, and hybridized with whole-genome microarrays (310 i…	All CEL files in the series were processed using RMA in R using justRMA with default parameters.	GPL570	1	Patient 60 gingival tissue sample collected as Affected	Homo sapiens	Diseased (BoP + interproximal PPD of>3 mm + concomitant CAL of>2 mm)	Gingival
GSM404157	Sample 2 from patient 60, Affected site	RNA	A total of 120 patients undergoing periodontal surgery contributed with a minimum of two interproximal gingival papillae (range 2-4) from a maxillary posterior. Prior to tissue harvesting, subgingival plaque samples were collected from the mesial and distal aspects of each papilla. Gingival tissue RNA was extracted, reverse-transcribed, labeled, and hybridized with whole-genome microarrays (310 i…	All CEL files in the series were processed using RMA in R using justRMA with default parameters.	GPL570	1	Patient 60 gingival tissue sample collected as Affected	Homo sapiens	Diseased (BoP + interproximal PPD of>3 mm + concomitant CAL of>2 mm)	Gingival
GSM404158	Sample 1 from patient 61, Affected site	RNA	A total of 120 patients undergoing periodontal surgery contributed with a minimum of two interproximal gingival papillae (range 2-4) from a maxillary posterior. Prior to tissue harvesting, subgingival plaque samples were collected from the mesial and distal aspects of each papilla. Gingival tissue RNA was extracted, reverse-transcribed, labeled, and hybridized with whole-genome microarrays (310 i…	All CEL files in the series were processed using RMA in R using justRMA with default parameters.	GPL570	1	Patient 61 gingival tissue sample collected as Affected	Homo sapiens	Diseased (BoP + interproximal PPD of>3 mm + concomitant CAL of>2 mm)	Gingival
GSM404159	Sample 2 from patient 61, Affected site	RNA	A total of 120 patients undergoing periodontal surgery contributed with a minimum of two interproximal gingival papillae (range 2-4) from a maxillary posterior. Prior to tissue harvesting, subgingival plaque samples were collected from the mesial and distal aspects of each papilla. Gingival tissue RNA was extracted, reverse-transcribed, labeled, and hybridized with whole-genome microarrays (310 i…	All CEL files in the series were processed using RMA in R using justRMA with default parameters.	GPL570	1	Patient 61 gingival tissue sample collected as Affected	Homo sapiens	Diseased (BoP + interproximal PPD of>3 mm + concomitant CAL of>2 mm)	Gingival
GSM404160	Sample 4 from patient 61, Unaffected site	RNA	A total of 120 patients undergoing periodontal surgery contributed with a minimum of two interproximal gingival papillae (range 2-4) from a maxillary posterior. Prior to tissue harvesting, subgingival plaque samples were collected from the mesial and distal aspects of each papilla. Gingival tissue RNA was extracted, reverse-transcribed, labeled, and hybridized with whole-genome microarrays (310 i…	All CEL files in the series were processed using RMA in R using justRMA with default parameters.	GPL570	1	Patient 61 gingival tissue sample collected as Unaffected	Homo sapiens	Healthy (no BoP + PPD of<5 mm + CAL of<3 2 mm	Gingival
GSM404161	Sample 1 from patient 62, Affected site	RNA	A total of 120 patients undergoing periodontal surgery contributed with a minimum of two interproximal gingival papillae (range 2-4) from a maxillary posterior. Prior to tissue harvesting, subgingival plaque samples were collected from the mesial and distal aspects of each papilla. Gingival tissue RNA was extracted, reverse-transcribed, labeled, and hybridized with whole-genome microarrays (310 i…	All CEL files in the series were processed using RMA in R using justRMA with default parameters.	GPL570	1	Patient 62 gingival tissue sample collected as Affected	Homo sapiens	Diseased (BoP + interproximal PPD of>3 mm + concomitant CAL of>2 mm)	Gingival
GSM404162	Sample 2 from patient 62, Affected site	RNA	A total of 120 patients undergoing periodontal surgery contributed with a minimum of two interproximal gingival papillae (range 2-4) from a maxillary posterior. Prior to tissue harvesting, subgingival plaque samples were collected from the mesial and distal aspects of each papilla. Gingival tissue RNA was extracted, reverse-transcribed, labeled, and hybridized with whole-genome microarrays (310 i…	All CEL files in the series were processed using RMA in R using justRMA with default parameters.	GPL570	1	Patient 62 gingival tissue sample collected as Affected	Homo sapiens	Diseased (BoP + interproximal PPD of>3 mm + concomitant CAL of>2 mm)	Gingival
GSM404163	Sample 3 from patient 62, Unaffected site	RNA	A total of 120 patients undergoing periodontal surgery contributed with a minimum of two interproximal gingival papillae (range 2-4) from a maxillary posterior. Prior to tissue harvesting, subgingival plaque samples were collected from the mesial and distal aspects of each papilla. Gingival tissue RNA was extracted, reverse-transcribed, labeled, and hybridized with whole-genome microarrays (310 i…	All CEL files in the series were processed using RMA in R using justRMA with default parameters.	GPL570	1	Patient 62 gingival tissue sample collected as Unaffected	Homo sapiens	Healthy (no BoP + PPD of<5 mm + CAL of<3 2 mm	Gingival
GSM404164	Sample 1 from patient 63, Affected site	RNA	A total of 120 patients undergoing periodontal surgery contributed with a minimum of two interproximal gingival papillae (range 2-4) from a maxillary posterior. Prior to tissue harvesting, subgingival plaque samples were collected from the mesial and distal aspects of each papilla. Gingival tissue RNA was extracted, reverse-transcribed, labeled, and hybridized with whole-genome microarrays (310 i…	All CEL files in the series were processed using RMA in R using justRMA with default parameters.	GPL570	1	Patient 63 gingival tissue sample collected as Affected	Homo sapiens	Diseased (BoP + interproximal PPD of>3 mm + concomitant CAL of>2 mm)	Gingival
GSM404165	Sample 2 from patient 63, Affected site	RNA	A total of 120 patients undergoing periodontal surgery contributed with a minimum of two interproximal gingival papillae (range 2-4) from a maxillary posterior. Prior to tissue harvesting, subgingival plaque samples were collected from the mesial and distal aspects of each papilla. Gingival tissue RNA was extracted, reverse-transcribed, labeled, and hybridized with whole-genome microarrays (310 i…	All CEL files in the series were processed using RMA in R using justRMA with default parameters.	GPL570	1	Patient 63 gingival tissue sample collected as Affected	Homo sapiens	Diseased (BoP + interproximal PPD of>3 mm + concomitant CAL of>2 mm)	Gingival
GSM404166	Sample 3 from patient 63, Unaffected site	RNA	A total of 120 patients undergoing periodontal surgery contributed with a minimum of two interproximal gingival papillae (range 2-4) from a maxillary posterior. Prior to tissue harvesting, subgingival plaque samples were collected from the mesial and distal aspects of each papilla. Gingival tissue RNA was extracted, reverse-transcribed, labeled, and hybridized with whole-genome microarrays (310 i…	All CEL files in the series were processed using RMA in R using justRMA with default parameters.	GPL570	1	Patient 63 gingival tissue sample collected as Unaffected	Homo sapiens	Healthy (no BoP + PPD of<5 mm + CAL of<3 2 mm	Gingival
GSM404167	Sample 1 from patient 64, Affected site	RNA	A total of 120 patients undergoing periodontal surgery contributed with a minimum of two interproximal gingival papillae (range 2-4) from a maxillary posterior. Prior to tissue harvesting, subgingival plaque samples were collected from the mesial and distal aspects of each papilla. Gingival tissue RNA was extracted, reverse-transcribed, labeled, and hybridized with whole-genome microarrays (310 i…	All CEL files in the series were processed using RMA in R using justRMA with default parameters.	GPL570	1	Patient 64 gingival tissue sample collected as Affected	Homo sapiens	Diseased (BoP + interproximal PPD of>3 mm + concomitant CAL of>2 mm)	Gingival
GSM404168	Sample 2 from patient 64, Affected site	RNA	A total of 120 patients undergoing periodontal surgery contributed with a minimum of two interproximal gingival papillae (range 2-4) from a maxillary posterior. Prior to tissue harvesting, subgingival plaque samples were collected from the mesial and distal aspects of each papilla. Gingival tissue RNA was extracted, reverse-transcribed, labeled, and hybridized with whole-genome microarrays (310 i…	All CEL files in the series were processed using RMA in R using justRMA with default parameters.	GPL570	1	Patient 64 gingival tissue sample collected as Affected	Homo sapiens	Diseased (BoP + interproximal PPD of>3 mm + concomitant CAL of>2 mm)	Gingival
GSM404169	Sample 3 from patient 64, Unaffected site	RNA	A total of 120 patients undergoing periodontal surgery contributed with a minimum of two interproximal gingival papillae (range 2-4) from a maxillary posterior. Prior to tissue harvesting, subgingival plaque samples were collected from the mesial and distal aspects of each papilla. Gingival tissue RNA was extracted, reverse-transcribed, labeled, and hybridized with whole-genome microarrays (310 i…	All CEL files in the series were processed using RMA in R using justRMA with default parameters.	GPL570	1	Patient 64 gingival tissue sample collected as Unaffected	Homo sapiens	Healthy (no BoP + PPD of<5 mm + CAL of<3 2 mm	Gingival
GSM404170	Sample 1 from patient 65, Affected site	RNA	A total of 120 patients undergoing periodontal surgery contributed with a minimum of two interproximal gingival papillae (range 2-4) from a maxillary posterior. Prior to tissue harvesting, subgingival plaque samples were collected from the mesial and distal aspects of each papilla. Gingival tissue RNA was extracted, reverse-transcribed, labeled, and hybridized with whole-genome microarrays (310 i…	All CEL files in the series were processed using RMA in R using justRMA with default parameters.	GPL570	1	Patient 65 gingival tissue sample collected as Affected	Homo sapiens	Diseased (BoP + interproximal PPD of>3 mm + concomitant CAL of>2 mm)	Gingival
GSM404171	Sample 2 from patient 65, Affected site	RNA	A total of 120 patients undergoing periodontal surgery contributed with a minimum of two interproximal gingival papillae (range 2-4) from a maxillary posterior. Prior to tissue harvesting, subgingival plaque samples were collected from the mesial and distal aspects of each papilla. Gingival tissue RNA was extracted, reverse-transcribed, labeled, and hybridized with whole-genome microarrays (310 i…	All CEL files in the series were processed using RMA in R using justRMA with default parameters.	GPL570	1	Patient 65 gingival tissue sample collected as Affected	Homo sapiens	Diseased (BoP + interproximal PPD of>3 mm + concomitant CAL of>2 mm)	Gingival
GSM404172	Sample 4 from patient 65, Unaffected site	RNA	A total of 120 patients undergoing periodontal surgery contributed with a minimum of two interproximal gingival papillae (range 2-4) from a maxillary posterior. Prior to tissue harvesting, subgingival plaque samples were collected from the mesial and distal aspects of each papilla. Gingival tissue RNA was extracted, reverse-transcribed, labeled, and hybridized with whole-genome microarrays (310 i…	All CEL files in the series were processed using RMA in R using justRMA with default parameters.	GPL570	1	Patient 65 gingival tissue sample collected as Unaffected	Homo sapiens	Healthy (no BoP + PPD of<5 mm + CAL of<3 2 mm	Gingival
GSM404173	Sample 1 from patient 66, Affected site	RNA	A total of 120 patients undergoing periodontal surgery contributed with a minimum of two interproximal gingival papillae (range 2-4) from a maxillary posterior. Prior to tissue harvesting, subgingival plaque samples were collected from the mesial and distal aspects of each papilla. Gingival tissue RNA was extracted, reverse-transcribed, labeled, and hybridized with whole-genome microarrays (310 i…	All CEL files in the series were processed using RMA in R using justRMA with default parameters.	GPL570	1	Patient 66 gingival tissue sample collected as Affected	Homo sapiens	Diseased (BoP + interproximal PPD of>3 mm + concomitant CAL of>2 mm)	Gingival
GSM404174	Sample 2 from patient 66, Affected site	RNA	A total of 120 patients undergoing periodontal surgery contributed with a minimum of two interproximal gingival papillae (range 2-4) from a maxillary posterior. Prior to tissue harvesting, subgingival plaque samples were collected from the mesial and distal aspects of each papilla. Gingival tissue RNA was extracted, reverse-transcribed, labeled, and hybridized with whole-genome microarrays (310 i…	All CEL files in the series were processed using RMA in R using justRMA with default parameters.	GPL570	1	Patient 66 gingival tissue sample collected as Affected	Homo sapiens	Diseased (BoP + interproximal PPD of>3 mm + concomitant CAL of>2 mm)	Gingival
GSM404175	Sample 3 from patient 66, Unaffected site	RNA	A total of 120 patients undergoing periodontal surgery contributed with a minimum of two interproximal gingival papillae (range 2-4) from a maxillary posterior. Prior to tissue harvesting, subgingival plaque samples were collected from the mesial and distal aspects of each papilla. Gingival tissue RNA was extracted, reverse-transcribed, labeled, and hybridized with whole-genome microarrays (310 i…	All CEL files in the series were processed using RMA in R using justRMA with default parameters.	GPL570	1	Patient 66 gingival tissue sample collected as Unaffected	Homo sapiens	Healthy (no BoP + PPD of<5 mm + CAL of<3 2 mm	Gingival
GSM404176	Sample 1 from patient 67, Affected site	RNA	A total of 120 patients undergoing periodontal surgery contributed with a minimum of two interproximal gingival papillae (range 2-4) from a maxillary posterior. Prior to tissue harvesting, subgingival plaque samples were collected from the mesial and distal aspects of each papilla. Gingival tissue RNA was extracted, reverse-transcribed, labeled, and hybridized with whole-genome microarrays (310 i…	All CEL files in the series were processed using RMA in R using justRMA with default parameters.	GPL570	1	Patient 67 gingival tissue sample collected as Affected	Homo sapiens	Diseased (BoP + interproximal PPD of>3 mm + concomitant CAL of>2 mm)	Gingival
GSM404177	Sample 2 from patient 67, Affected site	RNA	A total of 120 patients undergoing periodontal surgery contributed with a minimum of two interproximal gingival papillae (range 2-4) from a maxillary posterior. Prior to tissue harvesting, subgingival plaque samples were collected from the mesial and distal aspects of each papilla. Gingival tissue RNA was extracted, reverse-transcribed, labeled, and hybridized with whole-genome microarrays (310 i…	All CEL files in the series were processed using RMA in R using justRMA with default parameters.	GPL570	1	Patient 67 gingival tissue sample collected as Affected	Homo sapiens	Diseased (BoP + interproximal PPD of>3 mm + concomitant CAL of>2 mm)	Gingival
GSM404178	Sample 1 from patient 68, Affected site	RNA	A total of 120 patients undergoing periodontal surgery contributed with a minimum of two interproximal gingival papillae (range 2-4) from a maxillary posterior. Prior to tissue harvesting, subgingival plaque samples were collected from the mesial and distal aspects of each papilla. Gingival tissue RNA was extracted, reverse-transcribed, labeled, and hybridized with whole-genome microarrays (310 i…	All CEL files in the series were processed using RMA in R using justRMA with default parameters.	GPL570	1	Patient 68 gingival tissue sample collected as Affected	Homo sapiens	Diseased (BoP + interproximal PPD of>3 mm + concomitant CAL of>2 mm)	Gingival
GSM404179	Sample 2 from patient 68, Affected site	RNA	A total of 120 patients undergoing periodontal surgery contributed with a minimum of two interproximal gingival papillae (range 2-4) from a maxillary posterior. Prior to tissue harvesting, subgingival plaque samples were collected from the mesial and distal aspects of each papilla. Gingival tissue RNA was extracted, reverse-transcribed, labeled, and hybridized with whole-genome microarrays (310 i…	All CEL files in the series were processed using RMA in R using justRMA with default parameters.	GPL570	1	Patient 68 gingival tissue sample collected as Affected	Homo sapiens	Diseased (BoP + interproximal PPD of>3 mm + concomitant CAL of>2 mm)	Gingival
GSM404180	Sample 3 from patient 68, Unaffected site	RNA	A total of 120 patients undergoing periodontal surgery contributed with a minimum of two interproximal gingival papillae (range 2-4) from a maxillary posterior. Prior to tissue harvesting, subgingival plaque samples were collected from the mesial and distal aspects of each papilla. Gingival tissue RNA was extracted, reverse-transcribed, labeled, and hybridized with whole-genome microarrays (310 i…	All CEL files in the series were processed using RMA in R using justRMA with default parameters.	GPL570	1	Patient 68 gingival tissue sample collected as Unaffected	Homo sapiens	Healthy (no BoP + PPD of<5 mm + CAL of<3 2 mm	Gingival
GSM404181	Sample 1 from patient 69, Affected site	RNA	A total of 120 patients undergoing periodontal surgery contributed with a minimum of two interproximal gingival papillae (range 2-4) from a maxillary posterior. Prior to tissue harvesting, subgingival plaque samples were collected from the mesial and distal aspects of each papilla. Gingival tissue RNA was extracted, reverse-transcribed, labeled, and hybridized with whole-genome microarrays (310 i…	All CEL files in the series were processed using RMA in R using justRMA with default parameters.	GPL570	1	Patient 69 gingival tissue sample collected as Affected	Homo sapiens	Diseased (BoP + interproximal PPD of>3 mm + concomitant CAL of>2 mm)	Gingival
GSM404182	Sample 2 from patient 69, Affected site	RNA	A total of 120 patients undergoing periodontal surgery contributed with a minimum of two interproximal gingival papillae (range 2-4) from a maxillary posterior. Prior to tissue harvesting, subgingival plaque samples were collected from the mesial and distal aspects of each papilla. Gingival tissue RNA was extracted, reverse-transcribed, labeled, and hybridized with whole-genome microarrays (310 i…	All CEL files in the series were processed using RMA in R using justRMA with default parameters.	GPL570	1	Patient 69 gingival tissue sample collected as Affected	Homo sapiens	Diseased (BoP + interproximal PPD of>3 mm + concomitant CAL of>2 mm)	Gingival
GSM404183	Sample 3 from patient 69, Unaffected site	RNA	A total of 120 patients undergoing periodontal surgery contributed with a minimum of two interproximal gingival papillae (range 2-4) from a maxillary posterior. Prior to tissue harvesting, subgingival plaque samples were collected from the mesial and distal aspects of each papilla. Gingival tissue RNA was extracted, reverse-transcribed, labeled, and hybridized with whole-genome microarrays (310 i…	All CEL files in the series were processed using RMA in R using justRMA with default parameters.	GPL570	1	Patient 69 gingival tissue sample collected as Unaffected	Homo sapiens	Healthy (no BoP + PPD of<5 mm + CAL of<3 2 mm	Gingival
GSM404184	Sample 1 from patient 70, Affected site	RNA	A total of 120 patients undergoing periodontal surgery contributed with a minimum of two interproximal gingival papillae (range 2-4) from a maxillary posterior. Prior to tissue harvesting, subgingival plaque samples were collected from the mesial and distal aspects of each papilla. Gingival tissue RNA was extracted, reverse-transcribed, labeled, and hybridized with whole-genome microarrays (310 i…	All CEL files in the series were processed using RMA in R using justRMA with default parameters.	GPL570	1	Patient 70 gingival tissue sample collected as Affected	Homo sapiens	Diseased (BoP + interproximal PPD of>3 mm + concomitant CAL of>2 mm)	Gingival
GSM404185	Sample 2 from patient 70, Affected site	RNA	A total of 120 patients undergoing periodontal surgery contributed with a minimum of two interproximal gingival papillae (range 2-4) from a maxillary posterior. Prior to tissue harvesting, subgingival plaque samples were collected from the mesial and distal aspects of each papilla. Gingival tissue RNA was extracted, reverse-transcribed, labeled, and hybridized with whole-genome microarrays (310 i…	All CEL files in the series were processed using RMA in R using justRMA with default parameters.	GPL570	1	Patient 70 gingival tissue sample collected as Affected	Homo sapiens	Diseased (BoP + interproximal PPD of>3 mm + concomitant CAL of>2 mm)	Gingival
GSM404186	Sample 1 from patient 71, Affected site	RNA	A total of 120 patients undergoing periodontal surgery contributed with a minimum of two interproximal gingival papillae (range 2-4) from a maxillary posterior. Prior to tissue harvesting, subgingival plaque samples were collected from the mesial and distal aspects of each papilla. Gingival tissue RNA was extracted, reverse-transcribed, labeled, and hybridized with whole-genome microarrays (310 i…	All CEL files in the series were processed using RMA in R using justRMA with default parameters.	GPL570	1	Patient 71 gingival tissue sample collected as Affected	Homo sapiens	Diseased (BoP + interproximal PPD of>3 mm + concomitant CAL of>2 mm)	Gingival
GSM404187	Sample 2 from patient 71, Affected site	RNA	A total of 120 patients undergoing periodontal surgery contributed with a minimum of two interproximal gingival papillae (range 2-4) from a maxillary posterior. Prior to tissue harvesting, subgingival plaque samples were collected from the mesial and distal aspects of each papilla. Gingival tissue RNA was extracted, reverse-transcribed, labeled, and hybridized with whole-genome microarrays (310 i…	All CEL files in the series were processed using RMA in R using justRMA with default parameters.	GPL570	1	Patient 71 gingival tissue sample collected as Affected	Homo sapiens	Diseased (BoP + interproximal PPD of>3 mm + concomitant CAL of>2 mm)	Gingival
GSM404188	Sample 1 from patient 72, Affected site	RNA	A total of 120 patients undergoing periodontal surgery contributed with a minimum of two interproximal gingival papillae (range 2-4) from a maxillary posterior. Prior to tissue harvesting, subgingival plaque samples were collected from the mesial and distal aspects of each papilla. Gingival tissue RNA was extracted, reverse-transcribed, labeled, and hybridized with whole-genome microarrays (310 i…	All CEL files in the series were processed using RMA in R using justRMA with default parameters.	GPL570	1	Patient 72 gingival tissue sample collected as Affected	Homo sapiens	Diseased (BoP + interproximal PPD of>3 mm + concomitant CAL of>2 mm)	Gingival
GSM404189	Sample 2 from patient 72, Affected site	RNA	A total of 120 patients undergoing periodontal surgery contributed with a minimum of two interproximal gingival papillae (range 2-4) from a maxillary posterior. Prior to tissue harvesting, subgingival plaque samples were collected from the mesial and distal aspects of each papilla. Gingival tissue RNA was extracted, reverse-transcribed, labeled, and hybridized with whole-genome microarrays (310 i…	All CEL files in the series were processed using RMA in R using justRMA with default parameters.	GPL570	1	Patient 72 gingival tissue sample collected as Affected	Homo sapiens	Diseased (BoP + interproximal PPD of>3 mm + concomitant CAL of>2 mm)	Gingival
GSM404190	Sample 3 from patient 72, Unaffected site	RNA	A total of 120 patients undergoing periodontal surgery contributed with a minimum of two interproximal gingival papillae (range 2-4) from a maxillary posterior. Prior to tissue harvesting, subgingival plaque samples were collected from the mesial and distal aspects of each papilla. Gingival tissue RNA was extracted, reverse-transcribed, labeled, and hybridized with whole-genome microarrays (310 i…	All CEL files in the series were processed using RMA in R using justRMA with default parameters.	GPL570	1	Patient 72 gingival tissue sample collected as Unaffected	Homo sapiens	Healthy (no BoP + PPD of<5 mm + CAL of<3 2 mm	Gingival
GSM404191	Sample 1 from patient 73, Affected site	RNA	A total of 120 patients undergoing periodontal surgery contributed with a minimum of two interproximal gingival papillae (range 2-4) from a maxillary posterior. Prior to tissue harvesting, subgingival plaque samples were collected from the mesial and distal aspects of each papilla. Gingival tissue RNA was extracted, reverse-transcribed, labeled, and hybridized with whole-genome microarrays (310 i…	All CEL files in the series were processed using RMA in R using justRMA with default parameters.	GPL570	1	Patient 73 gingival tissue sample collected as Affected	Homo sapiens	Diseased (BoP + interproximal PPD of>3 mm + concomitant CAL of>2 mm)	Gingival
GSM404192	Sample 2 from patient 73, Affected site	RNA	A total of 120 patients undergoing periodontal surgery contributed with a minimum of two interproximal gingival papillae (range 2-4) from a maxillary posterior. Prior to tissue harvesting, subgingival plaque samples were collected from the mesial and distal aspects of each papilla. Gingival tissue RNA was extracted, reverse-transcribed, labeled, and hybridized with whole-genome microarrays (310 i…	All CEL files in the series were processed using RMA in R using justRMA with default parameters.	GPL570	1	Patient 73 gingival tissue sample collected as Affected	Homo sapiens	Diseased (BoP + interproximal PPD of>3 mm + concomitant CAL of>2 mm)	Gingival
GSM404193	Sample 1 from patient 74, Affected site	RNA	A total of 120 patients undergoing periodontal surgery contributed with a minimum of two interproximal gingival papillae (range 2-4) from a maxillary posterior. Prior to tissue harvesting, subgingival plaque samples were collected from the mesial and distal aspects of each papilla. Gingival tissue RNA was extracted, reverse-transcribed, labeled, and hybridized with whole-genome microarrays (310 i…	All CEL files in the series were processed using RMA in R using justRMA with default parameters.	GPL570	1	Patient 74 gingival tissue sample collected as Affected	Homo sapiens	Diseased (BoP + interproximal PPD of>3 mm + concomitant CAL of>2 mm)	Gingival
GSM404194	Sample 2 from patient 74, Affected site	RNA	A total of 120 patients undergoing periodontal surgery contributed with a minimum of two interproximal gingival papillae (range 2-4) from a maxillary posterior. Prior to tissue harvesting, subgingival plaque samples were collected from the mesial and distal aspects of each papilla. Gingival tissue RNA was extracted, reverse-transcribed, labeled, and hybridized with whole-genome microarrays (310 i…	All CEL files in the series were processed using RMA in R using justRMA with default parameters.	GPL570	1	Patient 74 gingival tissue sample collected as Affected	Homo sapiens	Diseased (BoP + interproximal PPD of>3 mm + concomitant CAL of>2 mm)	Gingival
GSM404195	Sample 3 from patient 74, Unaffected site	RNA	A total of 120 patients undergoing periodontal surgery contributed with a minimum of two interproximal gingival papillae (range 2-4) from a maxillary posterior. Prior to tissue harvesting, subgingival plaque samples were collected from the mesial and distal aspects of each papilla. Gingival tissue RNA was extracted, reverse-transcribed, labeled, and hybridized with whole-genome microarrays (310 i…	All CEL files in the series were processed using RMA in R using justRMA with default parameters.	GPL570	1	Patient 74 gingival tissue sample collected as Unaffected	Homo sapiens	Healthy (no BoP + PPD of<5 mm + CAL of<3 2 mm	Gingival
GSM404196	Sample 1 from patient 75, Affected site	RNA	A total of 120 patients undergoing periodontal surgery contributed with a minimum of two interproximal gingival papillae (range 2-4) from a maxillary posterior. Prior to tissue harvesting, subgingival plaque samples were collected from the mesial and distal aspects of each papilla. Gingival tissue RNA was extracted, reverse-transcribed, labeled, and hybridized with whole-genome microarrays (310 i…	All CEL files in the series were processed using RMA in R using justRMA with default parameters.	GPL570	1	Patient 75 gingival tissue sample collected as Affected	Homo sapiens	Diseased (BoP + interproximal PPD of>3 mm + concomitant CAL of>2 mm)	Gingival
GSM404197	Sample 2 from patient 75, Affected site	RNA	A total of 120 patients undergoing periodontal surgery contributed with a minimum of two interproximal gingival papillae (range 2-4) from a maxillary posterior. Prior to tissue harvesting, subgingival plaque samples were collected from the mesial and distal aspects of each papilla. Gingival tissue RNA was extracted, reverse-transcribed, labeled, and hybridized with whole-genome microarrays (310 i…	All CEL files in the series were processed using RMA in R using justRMA with default parameters.	GPL570	1	Patient 75 gingival tissue sample collected as Affected	Homo sapiens	Diseased (BoP + interproximal PPD of>3 mm + concomitant CAL of>2 mm)	Gingival
GSM404198	Sample 1 from patient 76, Affected site	RNA	A total of 120 patients undergoing periodontal surgery contributed with a minimum of two interproximal gingival papillae (range 2-4) from a maxillary posterior. Prior to tissue harvesting, subgingival plaque samples were collected from the mesial and distal aspects of each papilla. Gingival tissue RNA was extracted, reverse-transcribed, labeled, and hybridized with whole-genome microarrays (310 i…	All CEL files in the series were processed using RMA in R using justRMA with default parameters.	GPL570	1	Patient 76 gingival tissue sample collected as Affected	Homo sapiens	Diseased (BoP + interproximal PPD of>3 mm + concomitant CAL of>2 mm)	Gingival
GSM404199	Sample 2 from patient 76, Affected site	RNA	A total of 120 patients undergoing periodontal surgery contributed with a minimum of two interproximal gingival papillae (range 2-4) from a maxillary posterior. Prior to tissue harvesting, subgingival plaque samples were collected from the mesial and distal aspects of each papilla. Gingival tissue RNA was extracted, reverse-transcribed, labeled, and hybridized with whole-genome microarrays (310 i…	All CEL files in the series were processed using RMA in R using justRMA with default parameters.	GPL570	1	Patient 76 gingival tissue sample collected as Affected	Homo sapiens	Diseased (BoP + interproximal PPD of>3 mm + concomitant CAL of>2 mm)	Gingival
GSM404200	Sample 3 from patient 76, Unaffected site	RNA	A total of 120 patients undergoing periodontal surgery contributed with a minimum of two interproximal gingival papillae (range 2-4) from a maxillary posterior. Prior to tissue harvesting, subgingival plaque samples were collected from the mesial and distal aspects of each papilla. Gingival tissue RNA was extracted, reverse-transcribed, labeled, and hybridized with whole-genome microarrays (310 i…	All CEL files in the series were processed using RMA in R using justRMA with default parameters.	GPL570	1	Patient 76 gingival tissue sample collected as Unaffected	Homo sapiens	Healthy (no BoP + PPD of<5 mm + CAL of<3 2 mm	Gingival
GSM404201	Sample 1 from patient 77, Affected site	RNA	A total of 120 patients undergoing periodontal surgery contributed with a minimum of two interproximal gingival papillae (range 2-4) from a maxillary posterior. Prior to tissue harvesting, subgingival plaque samples were collected from the mesial and distal aspects of each papilla. Gingival tissue RNA was extracted, reverse-transcribed, labeled, and hybridized with whole-genome microarrays (310 i…	All CEL files in the series were processed using RMA in R using justRMA with default parameters.	GPL570	1	Patient 77 gingival tissue sample collected as Affected	Homo sapiens	Diseased (BoP + interproximal PPD of>3 mm + concomitant CAL of>2 mm)	Gingival
GSM404202	Sample 2 from patient 77, Affected site	RNA	A total of 120 patients undergoing periodontal surgery contributed with a minimum of two interproximal gingival papillae (range 2-4) from a maxillary posterior. Prior to tissue harvesting, subgingival plaque samples were collected from the mesial and distal aspects of each papilla. Gingival tissue RNA was extracted, reverse-transcribed, labeled, and hybridized with whole-genome microarrays (310 i…	All CEL files in the series were processed using RMA in R using justRMA with default parameters.	GPL570	1	Patient 77 gingival tissue sample collected as Affected	Homo sapiens	Diseased (BoP + interproximal PPD of>3 mm + concomitant CAL of>2 mm)	Gingival
GSM404203	Sample 3 from patient 77, Unaffected site	RNA	A total of 120 patients undergoing periodontal surgery contributed with a minimum of two interproximal gingival papillae (range 2-4) from a maxillary posterior. Prior to tissue harvesting, subgingival plaque samples were collected from the mesial and distal aspects of each papilla. Gingival tissue RNA was extracted, reverse-transcribed, labeled, and hybridized with whole-genome microarrays (310 i…	All CEL files in the series were processed using RMA in R using justRMA with default parameters.	GPL570	1	Patient 77 gingival tissue sample collected as Unaffected	Homo sapiens	Healthy (no BoP + PPD of<5 mm + CAL of<3 2 mm	Gingival
GSM404204	Sample 1 from patient 78, Affected site	RNA	A total of 120 patients undergoing periodontal surgery contributed with a minimum of two interproximal gingival papillae (range 2-4) from a maxillary posterior. Prior to tissue harvesting, subgingival plaque samples were collected from the mesial and distal aspects of each papilla. Gingival tissue RNA was extracted, reverse-transcribed, labeled, and hybridized with whole-genome microarrays (310 i…	All CEL files in the series were processed using RMA in R using justRMA with default parameters.	GPL570	1	Patient 78 gingival tissue sample collected as Affected	Homo sapiens	Diseased (BoP + interproximal PPD of>3 mm + concomitant CAL of>2 mm)	Gingival
GSM404205	Sample 2 from patient 78, Affected site	RNA	A total of 120 patients undergoing periodontal surgery contributed with a minimum of two interproximal gingival papillae (range 2-4) from a maxillary posterior. Prior to tissue harvesting, subgingival plaque samples were collected from the mesial and distal aspects of each papilla. Gingival tissue RNA was extracted, reverse-transcribed, labeled, and hybridized with whole-genome microarrays (310 i…	All CEL files in the series were processed using RMA in R using justRMA with default parameters.	GPL570	1	Patient 78 gingival tissue sample collected as Affected	Homo sapiens	Diseased (BoP + interproximal PPD of>3 mm + concomitant CAL of>2 mm)	Gingival
GSM404206	Sample 3 from patient 78, Unaffected site	RNA	A total of 120 patients undergoing periodontal surgery contributed with a minimum of two interproximal gingival papillae (range 2-4) from a maxillary posterior. Prior to tissue harvesting, subgingival plaque samples were collected from the mesial and distal aspects of each papilla. Gingival tissue RNA was extracted, reverse-transcribed, labeled, and hybridized with whole-genome microarrays (310 i…	All CEL files in the series were processed using RMA in R using justRMA with default parameters.	GPL570	1	Patient 78 gingival tissue sample collected as Unaffected	Homo sapiens	Healthy (no BoP + PPD of<5 mm + CAL of<3 2 mm	Gingival
GSM404207	Sample 1 from patient 80, Affected site	RNA	A total of 120 patients undergoing periodontal surgery contributed with a minimum of two interproximal gingival papillae (range 2-4) from a maxillary posterior. Prior to tissue harvesting, subgingival plaque samples were collected from the mesial and distal aspects of each papilla. Gingival tissue RNA was extracted, reverse-transcribed, labeled, and hybridized with whole-genome microarrays (310 i…	All CEL files in the series were processed using RMA in R using justRMA with default parameters.	GPL570	1	Patient 80 gingival tissue sample collected as Affected	Homo sapiens	Diseased (BoP + interproximal PPD of>3 mm + concomitant CAL of>2 mm)	Gingival
GSM404208	Sample 2 from patient 80, Affected site	RNA	A total of 120 patients undergoing periodontal surgery contributed with a minimum of two interproximal gingival papillae (range 2-4) from a maxillary posterior. Prior to tissue harvesting, subgingival plaque samples were collected from the mesial and distal aspects of each papilla. Gingival tissue RNA was extracted, reverse-transcribed, labeled, and hybridized with whole-genome microarrays (310 i…	All CEL files in the series were processed using RMA in R using justRMA with default parameters.	GPL570	1	Patient 80 gingival tissue sample collected as Affected	Homo sapiens	Diseased (BoP + interproximal PPD of>3 mm + concomitant CAL of>2 mm)	Gingival
GSM404209	Sample 1 from patient 81, Affected site	RNA	A total of 120 patients undergoing periodontal surgery contributed with a minimum of two interproximal gingival papillae (range 2-4) from a maxillary posterior. Prior to tissue harvesting, subgingival plaque samples were collected from the mesial and distal aspects of each papilla. Gingival tissue RNA was extracted, reverse-transcribed, labeled, and hybridized with whole-genome microarrays (310 i…	All CEL files in the series were processed using RMA in R using justRMA with default parameters.	GPL570	1	Patient 81 gingival tissue sample collected as Affected	Homo sapiens	Diseased (BoP + interproximal PPD of>3 mm + concomitant CAL of>2 mm)	Gingival
GSM404210	Sample 2 from patient 81, Affected site	RNA	A total of 120 patients undergoing periodontal surgery contributed with a minimum of two interproximal gingival papillae (range 2-4) from a maxillary posterior. Prior to tissue harvesting, subgingival plaque samples were collected from the mesial and distal aspects of each papilla. Gingival tissue RNA was extracted, reverse-transcribed, labeled, and hybridized with whole-genome microarrays (310 i…	All CEL files in the series were processed using RMA in R using justRMA with default parameters.	GPL570	1	Patient 81 gingival tissue sample collected as Affected	Homo sapiens	Diseased (BoP + interproximal PPD of>3 mm + concomitant CAL of>2 mm)	Gingival
GSM404211	Sample 1 from patient 82, Affected site	RNA	A total of 120 patients undergoing periodontal surgery contributed with a minimum of two interproximal gingival papillae (range 2-4) from a maxillary posterior. Prior to tissue harvesting, subgingival plaque samples were collected from the mesial and distal aspects of each papilla. Gingival tissue RNA was extracted, reverse-transcribed, labeled, and hybridized with whole-genome microarrays (310 i…	All CEL files in the series were processed using RMA in R using justRMA with default parameters.	GPL570	1	Patient 82 gingival tissue sample collected as Affected	Homo sapiens	Diseased (BoP + interproximal PPD of>3 mm + concomitant CAL of>2 mm)	Gingival
GSM404212	Sample 2 from patient 82, Affected site	RNA	A total of 120 patients undergoing periodontal surgery contributed with a minimum of two interproximal gingival papillae (range 2-4) from a maxillary posterior. Prior to tissue harvesting, subgingival plaque samples were collected from the mesial and distal aspects of each papilla. Gingival tissue RNA was extracted, reverse-transcribed, labeled, and hybridized with whole-genome microarrays (310 i…	All CEL files in the series were processed using RMA in R using justRMA with default parameters.	GPL570	1	Patient 82 gingival tissue sample collected as Affected	Homo sapiens	Diseased (BoP + interproximal PPD of>3 mm + concomitant CAL of>2 mm)	Gingival
GSM404213	Sample 1 from patient 83, Affected site	RNA	A total of 120 patients undergoing periodontal surgery contributed with a minimum of two interproximal gingival papillae (range 2-4) from a maxillary posterior. Prior to tissue harvesting, subgingival plaque samples were collected from the mesial and distal aspects of each papilla. Gingival tissue RNA was extracted, reverse-transcribed, labeled, and hybridized with whole-genome microarrays (310 i…	All CEL files in the series were processed using RMA in R using justRMA with default parameters.	GPL570	1	Patient 83 gingival tissue sample collected as Affected	Homo sapiens	Diseased (BoP + interproximal PPD of>3 mm + concomitant CAL of>2 mm)	Gingival
GSM404214	Sample 2 from patient 83, Affected site	RNA	A total of 120 patients undergoing periodontal surgery contributed with a minimum of two interproximal gingival papillae (range 2-4) from a maxillary posterior. Prior to tissue harvesting, subgingival plaque samples were collected from the mesial and distal aspects of each papilla. Gingival tissue RNA was extracted, reverse-transcribed, labeled, and hybridized with whole-genome microarrays (310 i…	All CEL files in the series were processed using RMA in R using justRMA with default parameters.	GPL570	1	Patient 83 gingival tissue sample collected as Affected	Homo sapiens	Diseased (BoP + interproximal PPD of>3 mm + concomitant CAL of>2 mm)	Gingival
GSM404215	Sample 3 from patient 83, Unaffected site	RNA	A total of 120 patients undergoing periodontal surgery contributed with a minimum of two interproximal gingival papillae (range 2-4) from a maxillary posterior. Prior to tissue harvesting, subgingival plaque samples were collected from the mesial and distal aspects of each papilla. Gingival tissue RNA was extracted, reverse-transcribed, labeled, and hybridized with whole-genome microarrays (310 i…	All CEL files in the series were processed using RMA in R using justRMA with default parameters.	GPL570	1	Patient 83 gingival tissue sample collected as Unaffected	Homo sapiens	Healthy (no BoP + PPD of<5 mm + CAL of<3 2 mm	Gingival
GSM404216	Sample 1 from patient 84, Affected site	RNA	A total of 120 patients undergoing periodontal surgery contributed with a minimum of two interproximal gingival papillae (range 2-4) from a maxillary posterior. Prior to tissue harvesting, subgingival plaque samples were collected from the mesial and distal aspects of each papilla. Gingival tissue RNA was extracted, reverse-transcribed, labeled, and hybridized with whole-genome microarrays (310 i…	All CEL files in the series were processed using RMA in R using justRMA with default parameters.	GPL570	1	Patient 84 gingival tissue sample collected as Affected	Homo sapiens	Diseased (BoP + interproximal PPD of>3 mm + concomitant CAL of>2 mm)	Gingival
GSM404217	Sample 2 from patient 84, Affected site	RNA	A total of 120 patients undergoing periodontal surgery contributed with a minimum of two interproximal gingival papillae (range 2-4) from a maxillary posterior. Prior to tissue harvesting, subgingival plaque samples were collected from the mesial and distal aspects of each papilla. Gingival tissue RNA was extracted, reverse-transcribed, labeled, and hybridized with whole-genome microarrays (310 i…	All CEL files in the series were processed using RMA in R using justRMA with default parameters.	GPL570	1	Patient 84 gingival tissue sample collected as Affected	Homo sapiens	Diseased (BoP + interproximal PPD of>3 mm + concomitant CAL of>2 mm)	Gingival
GSM404218	Sample 1 from patient 85, Affected site	RNA	A total of 120 patients undergoing periodontal surgery contributed with a minimum of two interproximal gingival papillae (range 2-4) from a maxillary posterior. Prior to tissue harvesting, subgingival plaque samples were collected from the mesial and distal aspects of each papilla. Gingival tissue RNA was extracted, reverse-transcribed, labeled, and hybridized with whole-genome microarrays (310 i…	All CEL files in the series were processed using RMA in R using justRMA with default parameters.	GPL570	1	Patient 85 gingival tissue sample collected as Affected	Homo sapiens	Diseased (BoP + interproximal PPD of>3 mm + concomitant CAL of>2 mm)	Gingival
GSM404219	Sample 2 from patient 85, Affected site	RNA	A total of 120 patients undergoing periodontal surgery contributed with a minimum of two interproximal gingival papillae (range 2-4) from a maxillary posterior. Prior to tissue harvesting, subgingival plaque samples were collected from the mesial and distal aspects of each papilla. Gingival tissue RNA was extracted, reverse-transcribed, labeled, and hybridized with whole-genome microarrays (310 i…	All CEL files in the series were processed using RMA in R using justRMA with default parameters.	GPL570	1	Patient 85 gingival tissue sample collected as Affected	Homo sapiens	Diseased (BoP + interproximal PPD of>3 mm + concomitant CAL of>2 mm)	Gingival
GSM404220	Sample 1 from patient 86, Affected site	RNA	A total of 120 patients undergoing periodontal surgery contributed with a minimum of two interproximal gingival papillae (range 2-4) from a maxillary posterior. Prior to tissue harvesting, subgingival plaque samples were collected from the mesial and distal aspects of each papilla. Gingival tissue RNA was extracted, reverse-transcribed, labeled, and hybridized with whole-genome microarrays (310 i…	All CEL files in the series were processed using RMA in R using justRMA with default parameters.	GPL570	1	Patient 86 gingival tissue sample collected as Affected	Homo sapiens	Diseased (BoP + interproximal PPD of>3 mm + concomitant CAL of>2 mm)	Gingival
GSM404221	Sample 2 from patient 86, Affected site	RNA	A total of 120 patients undergoing periodontal surgery contributed with a minimum of two interproximal gingival papillae (range 2-4) from a maxillary posterior. Prior to tissue harvesting, subgingival plaque samples were collected from the mesial and distal aspects of each papilla. Gingival tissue RNA was extracted, reverse-transcribed, labeled, and hybridized with whole-genome microarrays (310 i…	All CEL files in the series were processed using RMA in R using justRMA with default parameters.	GPL570	1	Patient 86 gingival tissue sample collected as Affected	Homo sapiens	Diseased (BoP + interproximal PPD of>3 mm + concomitant CAL of>2 mm)	Gingival
GSM404222	Sample 3 from patient 86, Unaffected site	RNA	A total of 120 patients undergoing periodontal surgery contributed with a minimum of two interproximal gingival papillae (range 2-4) from a maxillary posterior. Prior to tissue harvesting, subgingival plaque samples were collected from the mesial and distal aspects of each papilla. Gingival tissue RNA was extracted, reverse-transcribed, labeled, and hybridized with whole-genome microarrays (310 i…	All CEL files in the series were processed using RMA in R using justRMA with default parameters.	GPL570	1	Patient 86 gingival tissue sample collected as Unaffected	Homo sapiens	Healthy (no BoP + PPD of<5 mm + CAL of<3 2 mm	Gingival
GSM404223	Sample 1 from patient 87, Affected site	RNA	A total of 120 patients undergoing periodontal surgery contributed with a minimum of two interproximal gingival papillae (range 2-4) from a maxillary posterior. Prior to tissue harvesting, subgingival plaque samples were collected from the mesial and distal aspects of each papilla. Gingival tissue RNA was extracted, reverse-transcribed, labeled, and hybridized with whole-genome microarrays (310 i…	All CEL files in the series were processed using RMA in R using justRMA with default parameters.	GPL570	1	Patient 87 gingival tissue sample collected as Affected	Homo sapiens	Diseased (BoP + interproximal PPD of>3 mm + concomitant CAL of>2 mm)	Gingival
GSM404224	Sample 2 from patient 87, Affected site	RNA	A total of 120 patients undergoing periodontal surgery contributed with a minimum of two interproximal gingival papillae (range 2-4) from a maxillary posterior. Prior to tissue harvesting, subgingival plaque samples were collected from the mesial and distal aspects of each papilla. Gingival tissue RNA was extracted, reverse-transcribed, labeled, and hybridized with whole-genome microarrays (310 i…	All CEL files in the series were processed using RMA in R using justRMA with default parameters.	GPL570	1	Patient 87 gingival tissue sample collected as Affected	Homo sapiens	Diseased (BoP + interproximal PPD of>3 mm + concomitant CAL of>2 mm)	Gingival
GSM404225	Sample 3 from patient 87, Unaffected site	RNA	A total of 120 patients undergoing periodontal surgery contributed with a minimum of two interproximal gingival papillae (range 2-4) from a maxillary posterior. Prior to tissue harvesting, subgingival plaque samples were collected from the mesial and distal aspects of each papilla. Gingival tissue RNA was extracted, reverse-transcribed, labeled, and hybridized with whole-genome microarrays (310 i…	All CEL files in the series were processed using RMA in R using justRMA with default parameters.	GPL570	1	Patient 87 gingival tissue sample collected as Unaffected	Homo sapiens	Healthy (no BoP + PPD of<5 mm + CAL of<3 2 mm	Gingival
GSM404226	Sample 1 from patient 88, Affected site	RNA	A total of 120 patients undergoing periodontal surgery contributed with a minimum of two interproximal gingival papillae (range 2-4) from a maxillary posterior. Prior to tissue harvesting, subgingival plaque samples were collected from the mesial and distal aspects of each papilla. Gingival tissue RNA was extracted, reverse-transcribed, labeled, and hybridized with whole-genome microarrays (310 i…	All CEL files in the series were processed using RMA in R using justRMA with default parameters.	GPL570	1	Patient 88 gingival tissue sample collected as Affected	Homo sapiens	Diseased (BoP + interproximal PPD of>3 mm + concomitant CAL of>2 mm)	Gingival
GSM404227	Sample 2 from patient 88, Affected site	RNA	A total of 120 patients undergoing periodontal surgery contributed with a minimum of two interproximal gingival papillae (range 2-4) from a maxillary posterior. Prior to tissue harvesting, subgingival plaque samples were collected from the mesial and distal aspects of each papilla. Gingival tissue RNA was extracted, reverse-transcribed, labeled, and hybridized with whole-genome microarrays (310 i…	All CEL files in the series were processed using RMA in R using justRMA with default parameters.	GPL570	1	Patient 88 gingival tissue sample collected as Affected	Homo sapiens	Diseased (BoP + interproximal PPD of>3 mm + concomitant CAL of>2 mm)	Gingival
GSM404228	Sample 3 from patient 88, Unaffected site	RNA	A total of 120 patients undergoing periodontal surgery contributed with a minimum of two interproximal gingival papillae (range 2-4) from a maxillary posterior. Prior to tissue harvesting, subgingival plaque samples were collected from the mesial and distal aspects of each papilla. Gingival tissue RNA was extracted, reverse-transcribed, labeled, and hybridized with whole-genome microarrays (310 i…	All CEL files in the series were processed using RMA in R using justRMA with default parameters.	GPL570	1	Patient 88 gingival tissue sample collected as Unaffected	Homo sapiens	Healthy (no BoP + PPD of<5 mm + CAL of<3 2 mm	Gingival
GSM404229	Sample 1 from patient 89, Affected site	RNA	A total of 120 patients undergoing periodontal surgery contributed with a minimum of two interproximal gingival papillae (range 2-4) from a maxillary posterior. Prior to tissue harvesting, subgingival plaque samples were collected from the mesial and distal aspects of each papilla. Gingival tissue RNA was extracted, reverse-transcribed, labeled, and hybridized with whole-genome microarrays (310 i…	All CEL files in the series were processed using RMA in R using justRMA with default parameters.	GPL570	1	Patient 89 gingival tissue sample collected as Affected	Homo sapiens	Diseased (BoP + interproximal PPD of>3 mm + concomitant CAL of>2 mm)	Gingival
GSM404230	Sample 2 from patient 89, Affected site	RNA	A total of 120 patients undergoing periodontal surgery contributed with a minimum of two interproximal gingival papillae (range 2-4) from a maxillary posterior. Prior to tissue harvesting, subgingival plaque samples were collected from the mesial and distal aspects of each papilla. Gingival tissue RNA was extracted, reverse-transcribed, labeled, and hybridized with whole-genome microarrays (310 i…	All CEL files in the series were processed using RMA in R using justRMA with default parameters.	GPL570	1	Patient 89 gingival tissue sample collected as Affected	Homo sapiens	Diseased (BoP + interproximal PPD of>3 mm + concomitant CAL of>2 mm)	Gingival
GSM404231	Sample 1 from patient 90, Affected site	RNA	A total of 120 patients undergoing periodontal surgery contributed with a minimum of two interproximal gingival papillae (range 2-4) from a maxillary posterior. Prior to tissue harvesting, subgingival plaque samples were collected from the mesial and distal aspects of each papilla. Gingival tissue RNA was extracted, reverse-transcribed, labeled, and hybridized with whole-genome microarrays (310 i…	All CEL files in the series were processed using RMA in R using justRMA with default parameters.	GPL570	1	Patient 90 gingival tissue sample collected as Affected	Homo sapiens	Diseased (BoP + interproximal PPD of>3 mm + concomitant CAL of>2 mm)	Gingival
GSM404232	Sample 2 from patient 90, Affected site	RNA	A total of 120 patients undergoing periodontal surgery contributed with a minimum of two interproximal gingival papillae (range 2-4) from a maxillary posterior. Prior to tissue harvesting, subgingival plaque samples were collected from the mesial and distal aspects of each papilla. Gingival tissue RNA was extracted, reverse-transcribed, labeled, and hybridized with whole-genome microarrays (310 i…	All CEL files in the series were processed using RMA in R using justRMA with default parameters.	GPL570	1	Patient 90 gingival tissue sample collected as Affected	Homo sapiens	Diseased (BoP + interproximal PPD of>3 mm + concomitant CAL of>2 mm)	Gingival
GSM404233	Sample 3 from patient 90, Unaffected site	RNA	A total of 120 patients undergoing periodontal surgery contributed with a minimum of two interproximal gingival papillae (range 2-4) from a maxillary posterior. Prior to tissue harvesting, subgingival plaque samples were collected from the mesial and distal aspects of each papilla. Gingival tissue RNA was extracted, reverse-transcribed, labeled, and hybridized with whole-genome microarrays (310 i…	All CEL files in the series were processed using RMA in R using justRMA with default parameters.	GPL570	1	Patient 90 gingival tissue sample collected as Unaffected	Homo sapiens	Healthy (no BoP + PPD of<5 mm + CAL of<3 2 mm	Gingival
GSM404234	Sample 1 from patient 91, Affected site	RNA	A total of 120 patients undergoing periodontal surgery contributed with a minimum of two interproximal gingival papillae (range 2-4) from a maxillary posterior. Prior to tissue harvesting, subgingival plaque samples were collected from the mesial and distal aspects of each papilla. Gingival tissue RNA was extracted, reverse-transcribed, labeled, and hybridized with whole-genome microarrays (310 i…	All CEL files in the series were processed using RMA in R using justRMA with default parameters.	GPL570	1	Patient 91 gingival tissue sample collected as Affected	Homo sapiens	Diseased (BoP + interproximal PPD of>3 mm + concomitant CAL of>2 mm)	Gingival
GSM404235	Sample 2 from patient 91, Affected site	RNA	A total of 120 patients undergoing periodontal surgery contributed with a minimum of two interproximal gingival papillae (range 2-4) from a maxillary posterior. Prior to tissue harvesting, subgingival plaque samples were collected from the mesial and distal aspects of each papilla. Gingival tissue RNA was extracted, reverse-transcribed, labeled, and hybridized with whole-genome microarrays (310 i…	All CEL files in the series were processed using RMA in R using justRMA with default parameters.	GPL570	1	Patient 91 gingival tissue sample collected as Affected	Homo sapiens	Diseased (BoP + interproximal PPD of>3 mm + concomitant CAL of>2 mm)	Gingival
GSM404236	Sample 3 from patient 91, Unaffected site	RNA	A total of 120 patients undergoing periodontal surgery contributed with a minimum of two interproximal gingival papillae (range 2-4) from a maxillary posterior. Prior to tissue harvesting, subgingival plaque samples were collected from the mesial and distal aspects of each papilla. Gingival tissue RNA was extracted, reverse-transcribed, labeled, and hybridized with whole-genome microarrays (310 i…	All CEL files in the series were processed using RMA in R using justRMA with default parameters.	GPL570	1	Patient 91 gingival tissue sample collected as Unaffected	Homo sapiens	Healthy (no BoP + PPD of<5 mm + CAL of<3 2 mm	Gingival
GSM404237	Sample 1 from patient 92, Affected site	RNA	A total of 120 patients undergoing periodontal surgery contributed with a minimum of two interproximal gingival papillae (range 2-4) from a maxillary posterior. Prior to tissue harvesting, subgingival plaque samples were collected from the mesial and distal aspects of each papilla. Gingival tissue RNA was extracted, reverse-transcribed, labeled, and hybridized with whole-genome microarrays (310 i…	All CEL files in the series were processed using RMA in R using justRMA with default parameters.	GPL570	1	Patient 92 gingival tissue sample collected as Affected	Homo sapiens	Diseased (BoP + interproximal PPD of>3 mm + concomitant CAL of>2 mm)	Gingival
GSM404238	Sample 2 from patient 92, Affected site	RNA	A total of 120 patients undergoing periodontal surgery contributed with a minimum of two interproximal gingival papillae (range 2-4) from a maxillary posterior. Prior to tissue harvesting, subgingival plaque samples were collected from the mesial and distal aspects of each papilla. Gingival tissue RNA was extracted, reverse-transcribed, labeled, and hybridized with whole-genome microarrays (310 i…	All CEL files in the series were processed using RMA in R using justRMA with default parameters.	GPL570	1	Patient 92 gingival tissue sample collected as Affected	Homo sapiens	Diseased (BoP + interproximal PPD of>3 mm + concomitant CAL of>2 mm)	Gingival
GSM404239	Sample 3 from patient 92, Unaffected site	RNA	A total of 120 patients undergoing periodontal surgery contributed with a minimum of two interproximal gingival papillae (range 2-4) from a maxillary posterior. Prior to tissue harvesting, subgingival plaque samples were collected from the mesial and distal aspects of each papilla. Gingival tissue RNA was extracted, reverse-transcribed, labeled, and hybridized with whole-genome microarrays (310 i…	All CEL files in the series were processed using RMA in R using justRMA with default parameters.	GPL570	1	Patient 92 gingival tissue sample collected as Unaffected	Homo sapiens	Healthy (no BoP + PPD of<5 mm + CAL of<3 2 mm	Gingival
GSM404240	Sample 1 from patient 93, Affected site	RNA	A total of 120 patients undergoing periodontal surgery contributed with a minimum of two interproximal gingival papillae (range 2-4) from a maxillary posterior. Prior to tissue harvesting, subgingival plaque samples were collected from the mesial and distal aspects of each papilla. Gingival tissue RNA was extracted, reverse-transcribed, labeled, and hybridized with whole-genome microarrays (310 i…	All CEL files in the series were processed using RMA in R using justRMA with default parameters.	GPL570	1	Patient 93 gingival tissue sample collected as Affected	Homo sapiens	Diseased (BoP + interproximal PPD of>3 mm + concomitant CAL of>2 mm)	Gingival
GSM404241	Sample 2 from patient 93, Affected site	RNA	A total of 120 patients undergoing periodontal surgery contributed with a minimum of two interproximal gingival papillae (range 2-4) from a maxillary posterior. Prior to tissue harvesting, subgingival plaque samples were collected from the mesial and distal aspects of each papilla. Gingival tissue RNA was extracted, reverse-transcribed, labeled, and hybridized with whole-genome microarrays (310 i…	All CEL files in the series were processed using RMA in R using justRMA with default parameters.	GPL570	1	Patient 93 gingival tissue sample collected as Affected	Homo sapiens	Diseased (BoP + interproximal PPD of>3 mm + concomitant CAL of>2 mm)	Gingival
GSM404242	Sample 3 from patient 93, Unaffected site	RNA	A total of 120 patients undergoing periodontal surgery contributed with a minimum of two interproximal gingival papillae (range 2-4) from a maxillary posterior. Prior to tissue harvesting, subgingival plaque samples were collected from the mesial and distal aspects of each papilla. Gingival tissue RNA was extracted, reverse-transcribed, labeled, and hybridized with whole-genome microarrays (310 i…	All CEL files in the series were processed using RMA in R using justRMA with default parameters.	GPL570	1	Patient 93 gingival tissue sample collected as Unaffected	Homo sapiens	Healthy (no BoP + PPD of<5 mm + CAL of<3 2 mm	Gingival
GSM404243	Sample 1 from patient 94, Affected site	RNA	A total of 120 patients undergoing periodontal surgery contributed with a minimum of two interproximal gingival papillae (range 2-4) from a maxillary posterior. Prior to tissue harvesting, subgingival plaque samples were collected from the mesial and distal aspects of each papilla. Gingival tissue RNA was extracted, reverse-transcribed, labeled, and hybridized with whole-genome microarrays (310 i…	All CEL files in the series were processed using RMA in R using justRMA with default parameters.	GPL570	1	Patient 94 gingival tissue sample collected as Affected	Homo sapiens	Diseased (BoP + interproximal PPD of>3 mm + concomitant CAL of>2 mm)	Gingival
GSM404244	Sample 2 from patient 94, Affected site	RNA	A total of 120 patients undergoing periodontal surgery contributed with a minimum of two interproximal gingival papillae (range 2-4) from a maxillary posterior. Prior to tissue harvesting, subgingival plaque samples were collected from the mesial and distal aspects of each papilla. Gingival tissue RNA was extracted, reverse-transcribed, labeled, and hybridized with whole-genome microarrays (310 i…	All CEL files in the series were processed using RMA in R using justRMA with default parameters.	GPL570	1	Patient 94 gingival tissue sample collected as Affected	Homo sapiens	Diseased (BoP + interproximal PPD of>3 mm + concomitant CAL of>2 mm)	Gingival
GSM404245	Sample 3 from patient 94, Unaffected site	RNA	A total of 120 patients undergoing periodontal surgery contributed with a minimum of two interproximal gingival papillae (range 2-4) from a maxillary posterior. Prior to tissue harvesting, subgingival plaque samples were collected from the mesial and distal aspects of each papilla. Gingival tissue RNA was extracted, reverse-transcribed, labeled, and hybridized with whole-genome microarrays (310 i…	All CEL files in the series were processed using RMA in R using justRMA with default parameters.	GPL570	1	Patient 94 gingival tissue sample collected as Unaffected	Homo sapiens	Healthy (no BoP + PPD of<5 mm + CAL of<3 2 mm	Gingival
GSM404246	Sample 1 from patient 95, Affected site	RNA	A total of 120 patients undergoing periodontal surgery contributed with a minimum of two interproximal gingival papillae (range 2-4) from a maxillary posterior. Prior to tissue harvesting, subgingival plaque samples were collected from the mesial and distal aspects of each papilla. Gingival tissue RNA was extracted, reverse-transcribed, labeled, and hybridized with whole-genome microarrays (310 i…	All CEL files in the series were processed using RMA in R using justRMA with default parameters.	GPL570	1	Patient 95 gingival tissue sample collected as Affected	Homo sapiens	Diseased (BoP + interproximal PPD of>3 mm + concomitant CAL of>2 mm)	Gingival
GSM404247	Sample 2 from patient 95, Affected site	RNA	A total of 120 patients undergoing periodontal surgery contributed with a minimum of two interproximal gingival papillae (range 2-4) from a maxillary posterior. Prior to tissue harvesting, subgingival plaque samples were collected from the mesial and distal aspects of each papilla. Gingival tissue RNA was extracted, reverse-transcribed, labeled, and hybridized with whole-genome microarrays (310 i…	All CEL files in the series were processed using RMA in R using justRMA with default parameters.	GPL570	1	Patient 95 gingival tissue sample collected as Affected	Homo sapiens	Diseased (BoP + interproximal PPD of>3 mm + concomitant CAL of>2 mm)	Gingival
GSM404248	Sample 3 from patient 95, Unaffected site	RNA	A total of 120 patients undergoing periodontal surgery contributed with a minimum of two interproximal gingival papillae (range 2-4) from a maxillary posterior. Prior to tissue harvesting, subgingival plaque samples were collected from the mesial and distal aspects of each papilla. Gingival tissue RNA was extracted, reverse-transcribed, labeled, and hybridized with whole-genome microarrays (310 i…	All CEL files in the series were processed using RMA in R using justRMA with default parameters.	GPL570	1	Patient 95 gingival tissue sample collected as Unaffected	Homo sapiens	Healthy (no BoP + PPD of<5 mm + CAL of<3 2 mm	Gingival
GSM404249	Sample 1 from patient 98, Affected site	RNA	A total of 120 patients undergoing periodontal surgery contributed with a minimum of two interproximal gingival papillae (range 2-4) from a maxillary posterior. Prior to tissue harvesting, subgingival plaque samples were collected from the mesial and distal aspects of each papilla. Gingival tissue RNA was extracted, reverse-transcribed, labeled, and hybridized with whole-genome microarrays (310 i…	All CEL files in the series were processed using RMA in R using justRMA with default parameters.	GPL570	1	Patient 98 gingival tissue sample collected as Affected	Homo sapiens	Diseased (BoP + interproximal PPD of>3 mm + concomitant CAL of>2 mm)	Gingival
GSM404250	Sample 2 from patient 98, Affected site	RNA	A total of 120 patients undergoing periodontal surgery contributed with a minimum of two interproximal gingival papillae (range 2-4) from a maxillary posterior. Prior to tissue harvesting, subgingival plaque samples were collected from the mesial and distal aspects of each papilla. Gingival tissue RNA was extracted, reverse-transcribed, labeled, and hybridized with whole-genome microarrays (310 i…	All CEL files in the series were processed using RMA in R using justRMA with default parameters.	GPL570	1	Patient 98 gingival tissue sample collected as Affected	Homo sapiens	Diseased (BoP + interproximal PPD of>3 mm + concomitant CAL of>2 mm)	Gingival
GSM404251	Sample 3 from patient 98, Unaffected site	RNA	A total of 120 patients undergoing periodontal surgery contributed with a minimum of two interproximal gingival papillae (range 2-4) from a maxillary posterior. Prior to tissue harvesting, subgingival plaque samples were collected from the mesial and distal aspects of each papilla. Gingival tissue RNA was extracted, reverse-transcribed, labeled, and hybridized with whole-genome microarrays (310 i…	All CEL files in the series were processed using RMA in R using justRMA with default parameters.	GPL570	1	Patient 98 gingival tissue sample collected as Unaffected	Homo sapiens	Healthy (no BoP + PPD of<5 mm + CAL of<3 2 mm	Gingival
GSM404252	Sample 1 from patient 99, Affected site	RNA	A total of 120 patients undergoing periodontal surgery contributed with a minimum of two interproximal gingival papillae (range 2-4) from a maxillary posterior. Prior to tissue harvesting, subgingival plaque samples were collected from the mesial and distal aspects of each papilla. Gingival tissue RNA was extracted, reverse-transcribed, labeled, and hybridized with whole-genome microarrays (310 i…	All CEL files in the series were processed using RMA in R using justRMA with default parameters.	GPL570	1	Patient 99 gingival tissue sample collected as Affected	Homo sapiens	Diseased (BoP + interproximal PPD of>3 mm + concomitant CAL of>2 mm)	Gingival
GSM404253	Sample 2 from patient 99, Affected site	RNA	A total of 120 patients undergoing periodontal surgery contributed with a minimum of two interproximal gingival papillae (range 2-4) from a maxillary posterior. Prior to tissue harvesting, subgingival plaque samples were collected from the mesial and distal aspects of each papilla. Gingival tissue RNA was extracted, reverse-transcribed, labeled, and hybridized with whole-genome microarrays (310 i…	All CEL files in the series were processed using RMA in R using justRMA with default parameters.	GPL570	1	Patient 99 gingival tissue sample collected as Affected	Homo sapiens	Diseased (BoP + interproximal PPD of>3 mm + concomitant CAL of>2 mm)	Gingival
GSM404254	Sample 1 from patient 100, Affected site	RNA	A total of 120 patients undergoing periodontal surgery contributed with a minimum of two interproximal gingival papillae (range 2-4) from a maxillary posterior. Prior to tissue harvesting, subgingival plaque samples were collected from the mesial and distal aspects of each papilla. Gingival tissue RNA was extracted, reverse-transcribed, labeled, and hybridized with whole-genome microarrays (310 i…	All CEL files in the series were processed using RMA in R using justRMA with default parameters.	GPL570	1	Patient 100 gingival tissue sample collected as Affected	Homo sapiens	Diseased (BoP + interproximal PPD of>3 mm + concomitant CAL of>2 mm)	Gingival
GSM404255	Sample 2 from patient 100, Affected site	RNA	A total of 120 patients undergoing periodontal surgery contributed with a minimum of two interproximal gingival papillae (range 2-4) from a maxillary posterior. Prior to tissue harvesting, subgingival plaque samples were collected from the mesial and distal aspects of each papilla. Gingival tissue RNA was extracted, reverse-transcribed, labeled, and hybridized with whole-genome microarrays (310 i…	All CEL files in the series were processed using RMA in R using justRMA with default parameters.	GPL570	1	Patient 100 gingival tissue sample collected as Affected	Homo sapiens	Diseased (BoP + interproximal PPD of>3 mm + concomitant CAL of>2 mm)	Gingival
GSM404256	Sample 2 from patient 101, Affected site	RNA	A total of 120 patients undergoing periodontal surgery contributed with a minimum of two interproximal gingival papillae (range 2-4) from a maxillary posterior. Prior to tissue harvesting, subgingival plaque samples were collected from the mesial and distal aspects of each papilla. Gingival tissue RNA was extracted, reverse-transcribed, labeled, and hybridized with whole-genome microarrays (310 i…	All CEL files in the series were processed using RMA in R using justRMA with default parameters.	GPL570	1	Patient 101 gingival tissue sample collected as Affected	Homo sapiens	Diseased (BoP + interproximal PPD of>3 mm + concomitant CAL of>2 mm)	Gingival
GSM404257	Sample 3 from patient 101, Affected site	RNA	A total of 120 patients undergoing periodontal surgery contributed with a minimum of two interproximal gingival papillae (range 2-4) from a maxillary posterior. Prior to tissue harvesting, subgingival plaque samples were collected from the mesial and distal aspects of each papilla. Gingival tissue RNA was extracted, reverse-transcribed, labeled, and hybridized with whole-genome microarrays (310 i…	All CEL files in the series were processed using RMA in R using justRMA with default parameters.	GPL570	1	Patient 101 gingival tissue sample collected as Affected	Homo sapiens	Diseased (BoP + interproximal PPD of>3 mm + concomitant CAL of>2 mm)	Gingival
GSM404258	Sample 1 from patient 102, Affected site	RNA	A total of 120 patients undergoing periodontal surgery contributed with a minimum of two interproximal gingival papillae (range 2-4) from a maxillary posterior. Prior to tissue harvesting, subgingival plaque samples were collected from the mesial and distal aspects of each papilla. Gingival tissue RNA was extracted, reverse-transcribed, labeled, and hybridized with whole-genome microarrays (310 i…	All CEL files in the series were processed using RMA in R using justRMA with default parameters.	GPL570	1	Patient 102 gingival tissue sample collected as Affected	Homo sapiens	Diseased (BoP + interproximal PPD of>3 mm + concomitant CAL of>2 mm)	Gingival
GSM404259	Sample 2 from patient 102, Affected site	RNA	A total of 120 patients undergoing periodontal surgery contributed with a minimum of two interproximal gingival papillae (range 2-4) from a maxillary posterior. Prior to tissue harvesting, subgingival plaque samples were collected from the mesial and distal aspects of each papilla. Gingival tissue RNA was extracted, reverse-transcribed, labeled, and hybridized with whole-genome microarrays (310 i…	All CEL files in the series were processed using RMA in R using justRMA with default parameters.	GPL570	1	Patient 102 gingival tissue sample collected as Affected	Homo sapiens	Diseased (BoP + interproximal PPD of>3 mm + concomitant CAL of>2 mm)	Gingival
GSM404260	Sample 3 from patient 102, Unaffected site	RNA	A total of 120 patients undergoing periodontal surgery contributed with a minimum of two interproximal gingival papillae (range 2-4) from a maxillary posterior. Prior to tissue harvesting, subgingival plaque samples were collected from the mesial and distal aspects of each papilla. Gingival tissue RNA was extracted, reverse-transcribed, labeled, and hybridized with whole-genome microarrays (310 i…	All CEL files in the series were processed using RMA in R using justRMA with default parameters.	GPL570	1	Patient 102 gingival tissue sample collected as Unaffected	Homo sapiens	Healthy (no BoP + PPD of<5 mm + CAL of<3 2 mm	Gingival
GSM404261	Sample 1 from patient 104, Affected site	RNA	A total of 120 patients undergoing periodontal surgery contributed with a minimum of two interproximal gingival papillae (range 2-4) from a maxillary posterior. Prior to tissue harvesting, subgingival plaque samples were collected from the mesial and distal aspects of each papilla. Gingival tissue RNA was extracted, reverse-transcribed, labeled, and hybridized with whole-genome microarrays (310 i…	All CEL files in the series were processed using RMA in R using justRMA with default parameters.	GPL570	1	Patient 104 gingival tissue sample collected as Affected	Homo sapiens	Diseased (BoP + interproximal PPD of>3 mm + concomitant CAL of>2 mm)	Gingival
GSM404262	Sample 2 from patient 104, Affected site	RNA	A total of 120 patients undergoing periodontal surgery contributed with a minimum of two interproximal gingival papillae (range 2-4) from a maxillary posterior. Prior to tissue harvesting, subgingival plaque samples were collected from the mesial and distal aspects of each papilla. Gingival tissue RNA was extracted, reverse-transcribed, labeled, and hybridized with whole-genome microarrays (310 i…	All CEL files in the series were processed using RMA in R using justRMA with default parameters.	GPL570	1	Patient 104 gingival tissue sample collected as Affected	Homo sapiens	Diseased (BoP + interproximal PPD of>3 mm + concomitant CAL of>2 mm)	Gingival
GSM404263	Sample 1 from patient 105, Affected site	RNA	A total of 120 patients undergoing periodontal surgery contributed with a minimum of two interproximal gingival papillae (range 2-4) from a maxillary posterior. Prior to tissue harvesting, subgingival plaque samples were collected from the mesial and distal aspects of each papilla. Gingival tissue RNA was extracted, reverse-transcribed, labeled, and hybridized with whole-genome microarrays (310 i…	All CEL files in the series were processed using RMA in R using justRMA with default parameters.	GPL570	1	Patient 105 gingival tissue sample collected as Affected	Homo sapiens	Diseased (BoP + interproximal PPD of>3 mm + concomitant CAL of>2 mm)	Gingival
GSM404264	Sample 2 from patient 105, Affected site	RNA	A total of 120 patients undergoing periodontal surgery contributed with a minimum of two interproximal gingival papillae (range 2-4) from a maxillary posterior. Prior to tissue harvesting, subgingival plaque samples were collected from the mesial and distal aspects of each papilla. Gingival tissue RNA was extracted, reverse-transcribed, labeled, and hybridized with whole-genome microarrays (310 i…	All CEL files in the series were processed using RMA in R using justRMA with default parameters.	GPL570	1	Patient 105 gingival tissue sample collected as Affected	Homo sapiens	Diseased (BoP + interproximal PPD of>3 mm + concomitant CAL of>2 mm)	Gingival
GSM404265	Sample 1 from patient 106, Affected site	RNA	A total of 120 patients undergoing periodontal surgery contributed with a minimum of two interproximal gingival papillae (range 2-4) from a maxillary posterior. Prior to tissue harvesting, subgingival plaque samples were collected from the mesial and distal aspects of each papilla. Gingival tissue RNA was extracted, reverse-transcribed, labeled, and hybridized with whole-genome microarrays (310 i…	All CEL files in the series were processed using RMA in R using justRMA with default parameters.	GPL570	1	Patient 106 gingival tissue sample collected as Affected	Homo sapiens	Diseased (BoP + interproximal PPD of>3 mm + concomitant CAL of>2 mm)	Gingival
GSM404266	Sample 2 from patient 106, Affected site	RNA	A total of 120 patients undergoing periodontal surgery contributed with a minimum of two interproximal gingival papillae (range 2-4) from a maxillary posterior. Prior to tissue harvesting, subgingival plaque samples were collected from the mesial and distal aspects of each papilla. Gingival tissue RNA was extracted, reverse-transcribed, labeled, and hybridized with whole-genome microarrays (310 i…	All CEL files in the series were processed using RMA in R using justRMA with default parameters.	GPL570	1	Patient 106 gingival tissue sample collected as Affected	Homo sapiens	Diseased (BoP + interproximal PPD of>3 mm + concomitant CAL of>2 mm)	Gingival
GSM404267	Sample 3 from patient 106, Unaffected site	RNA	A total of 120 patients undergoing periodontal surgery contributed with a minimum of two interproximal gingival papillae (range 2-4) from a maxillary posterior. Prior to tissue harvesting, subgingival plaque samples were collected from the mesial and distal aspects of each papilla. Gingival tissue RNA was extracted, reverse-transcribed, labeled, and hybridized with whole-genome microarrays (310 i…	All CEL files in the series were processed using RMA in R using justRMA with default parameters.	GPL570	1	Patient 106 gingival tissue sample collected as Unaffected	Homo sapiens	Healthy (no BoP + PPD of<5 mm + CAL of<3 2 mm	Gingival
GSM404268	Sample 1 from patient 107, Affected site	RNA	A total of 120 patients undergoing periodontal surgery contributed with a minimum of two interproximal gingival papillae (range 2-4) from a maxillary posterior. Prior to tissue harvesting, subgingival plaque samples were collected from the mesial and distal aspects of each papilla. Gingival tissue RNA was extracted, reverse-transcribed, labeled, and hybridized with whole-genome microarrays (310 i…	All CEL files in the series were processed using RMA in R using justRMA with default parameters.	GPL570	1	Patient 107 gingival tissue sample collected as Affected	Homo sapiens	Diseased (BoP + interproximal PPD of>3 mm + concomitant CAL of>2 mm)	Gingival
GSM404269	Sample 2 from patient 107, Affected site	RNA	A total of 120 patients undergoing periodontal surgery contributed with a minimum of two interproximal gingival papillae (range 2-4) from a maxillary posterior. Prior to tissue harvesting, subgingival plaque samples were collected from the mesial and distal aspects of each papilla. Gingival tissue RNA was extracted, reverse-transcribed, labeled, and hybridized with whole-genome microarrays (310 i…	All CEL files in the series were processed using RMA in R using justRMA with default parameters.	GPL570	1	Patient 107 gingival tissue sample collected as Affected	Homo sapiens	Diseased (BoP + interproximal PPD of>3 mm + concomitant CAL of>2 mm)	Gingival
GSM404270	Sample 3 from patient 107, Unaffected site	RNA	A total of 120 patients undergoing periodontal surgery contributed with a minimum of two interproximal gingival papillae (range 2-4) from a maxillary posterior. Prior to tissue harvesting, subgingival plaque samples were collected from the mesial and distal aspects of each papilla. Gingival tissue RNA was extracted, reverse-transcribed, labeled, and hybridized with whole-genome microarrays (310 i…	All CEL files in the series were processed using RMA in R using justRMA with default parameters.	GPL570	1	Patient 107 gingival tissue sample collected as Unaffected	Homo sapiens	Healthy (no BoP + PPD of<5 mm + CAL of<3 2 mm	Gingival
GSM404271	Sample 1 from patient 108, Affected site	RNA	A total of 120 patients undergoing periodontal surgery contributed with a minimum of two interproximal gingival papillae (range 2-4) from a maxillary posterior. Prior to tissue harvesting, subgingival plaque samples were collected from the mesial and distal aspects of each papilla. Gingival tissue RNA was extracted, reverse-transcribed, labeled, and hybridized with whole-genome microarrays (310 i…	All CEL files in the series were processed using RMA in R using justRMA with default parameters.	GPL570	1	Patient 108 gingival tissue sample collected as Affected	Homo sapiens	Diseased (BoP + interproximal PPD of>3 mm + concomitant CAL of>2 mm)	Gingival
GSM404272	Sample 2 from patient 108, Affected site	RNA	A total of 120 patients undergoing periodontal surgery contributed with a minimum of two interproximal gingival papillae (range 2-4) from a maxillary posterior. Prior to tissue harvesting, subgingival plaque samples were collected from the mesial and distal aspects of each papilla. Gingival tissue RNA was extracted, reverse-transcribed, labeled, and hybridized with whole-genome microarrays (310 i…	All CEL files in the series were processed using RMA in R using justRMA with default parameters.	GPL570	1	Patient 108 gingival tissue sample collected as Affected	Homo sapiens	Diseased (BoP + interproximal PPD of>3 mm + concomitant CAL of>2 mm)	Gingival
GSM404273	Sample 3 from patient 108, Unaffected site	RNA	A total of 120 patients undergoing periodontal surgery contributed with a minimum of two interproximal gingival papillae (range 2-4) from a maxillary posterior. Prior to tissue harvesting, subgingival plaque samples were collected from the mesial and distal aspects of each papilla. Gingival tissue RNA was extracted, reverse-transcribed, labeled, and hybridized with whole-genome microarrays (310 i…	All CEL files in the series were processed using RMA in R using justRMA with default parameters.	GPL570	1	Patient 108 gingival tissue sample collected as Unaffected	Homo sapiens	Healthy (no BoP + PPD of<5 mm + CAL of<3 2 mm	Gingival
GSM404274	Sample 1 from patient 109, Affected site	RNA	A total of 120 patients undergoing periodontal surgery contributed with a minimum of two interproximal gingival papillae (range 2-4) from a maxillary posterior. Prior to tissue harvesting, subgingival plaque samples were collected from the mesial and distal aspects of each papilla. Gingival tissue RNA was extracted, reverse-transcribed, labeled, and hybridized with whole-genome microarrays (310 i…	All CEL files in the series were processed using RMA in R using justRMA with default parameters.	GPL570	1	Patient 109 gingival tissue sample collected as Affected	Homo sapiens	Diseased (BoP + interproximal PPD of>3 mm + concomitant CAL of>2 mm)	Gingival
GSM404275	Sample 2 from patient 109, Affected site	RNA	A total of 120 patients undergoing periodontal surgery contributed with a minimum of two interproximal gingival papillae (range 2-4) from a maxillary posterior. Prior to tissue harvesting, subgingival plaque samples were collected from the mesial and distal aspects of each papilla. Gingival tissue RNA was extracted, reverse-transcribed, labeled, and hybridized with whole-genome microarrays (310 i…	All CEL files in the series were processed using RMA in R using justRMA with default parameters.	GPL570	1	Patient 109 gingival tissue sample collected as Affected	Homo sapiens	Diseased (BoP + interproximal PPD of>3 mm + concomitant CAL of>2 mm)	Gingival
GSM404276	Sample 1 from patient 110, Affected site	RNA	A total of 120 patients undergoing periodontal surgery contributed with a minimum of two interproximal gingival papillae (range 2-4) from a maxillary posterior. Prior to tissue harvesting, subgingival plaque samples were collected from the mesial and distal aspects of each papilla. Gingival tissue RNA was extracted, reverse-transcribed, labeled, and hybridized with whole-genome microarrays (310 i…	All CEL files in the series were processed using RMA in R using justRMA with default parameters.	GPL570	1	Patient 110 gingival tissue sample collected as Affected	Homo sapiens	Diseased (BoP + interproximal PPD of>3 mm + concomitant CAL of>2 mm)	Gingival
GSM404277	Sample 2 from patient 110, Affected site	RNA	A total of 120 patients undergoing periodontal surgery contributed with a minimum of two interproximal gingival papillae (range 2-4) from a maxillary posterior. Prior to tissue harvesting, subgingival plaque samples were collected from the mesial and distal aspects of each papilla. Gingival tissue RNA was extracted, reverse-transcribed, labeled, and hybridized with whole-genome microarrays (310 i…	All CEL files in the series were processed using RMA in R using justRMA with default parameters.	GPL570	1	Patient 110 gingival tissue sample collected as Affected	Homo sapiens	Diseased (BoP + interproximal PPD of>3 mm + concomitant CAL of>2 mm)	Gingival
GSM404278	Sample 1 from patient 111, Affected site	RNA	A total of 120 patients undergoing periodontal surgery contributed with a minimum of two interproximal gingival papillae (range 2-4) from a maxillary posterior. Prior to tissue harvesting, subgingival plaque samples were collected from the mesial and distal aspects of each papilla. Gingival tissue RNA was extracted, reverse-transcribed, labeled, and hybridized with whole-genome microarrays (310 i…	All CEL files in the series were processed using RMA in R using justRMA with default parameters.	GPL570	1	Patient 111 gingival tissue sample collected as Affected	Homo sapiens	Diseased (BoP + interproximal PPD of>3 mm + concomitant CAL of>2 mm)	Gingival
GSM404279	Sample 2 from patient 111, Affected site	RNA	A total of 120 patients undergoing periodontal surgery contributed with a minimum of two interproximal gingival papillae (range 2-4) from a maxillary posterior. Prior to tissue harvesting, subgingival plaque samples were collected from the mesial and distal aspects of each papilla. Gingival tissue RNA was extracted, reverse-transcribed, labeled, and hybridized with whole-genome microarrays (310 i…	All CEL files in the series were processed using RMA in R using justRMA with default parameters.	GPL570	1	Patient 111 gingival tissue sample collected as Affected	Homo sapiens	Diseased (BoP + interproximal PPD of>3 mm + concomitant CAL of>2 mm)	Gingival
GSM404280	Sample 1 from patient 112, Affected site	RNA	A total of 120 patients undergoing periodontal surgery contributed with a minimum of two interproximal gingival papillae (range 2-4) from a maxillary posterior. Prior to tissue harvesting, subgingival plaque samples were collected from the mesial and distal aspects of each papilla. Gingival tissue RNA was extracted, reverse-transcribed, labeled, and hybridized with whole-genome microarrays (310 i…	All CEL files in the series were processed using RMA in R using justRMA with default parameters.	GPL570	1	Patient 112 gingival tissue sample collected as Affected	Homo sapiens	Diseased (BoP + interproximal PPD of>3 mm + concomitant CAL of>2 mm)	Gingival
GSM404281	Sample 2 from patient 112, Affected site	RNA	A total of 120 patients undergoing periodontal surgery contributed with a minimum of two interproximal gingival papillae (range 2-4) from a maxillary posterior. Prior to tissue harvesting, subgingival plaque samples were collected from the mesial and distal aspects of each papilla. Gingival tissue RNA was extracted, reverse-transcribed, labeled, and hybridized with whole-genome microarrays (310 i…	All CEL files in the series were processed using RMA in R using justRMA with default parameters.	GPL570	1	Patient 112 gingival tissue sample collected as Affected	Homo sapiens	Diseased (BoP + interproximal PPD of>3 mm + concomitant CAL of>2 mm)	Gingival
GSM404282	Sample 1 from patient 113, Affected site	RNA	A total of 120 patients undergoing periodontal surgery contributed with a minimum of two interproximal gingival papillae (range 2-4) from a maxillary posterior. Prior to tissue harvesting, subgingival plaque samples were collected from the mesial and distal aspects of each papilla. Gingival tissue RNA was extracted, reverse-transcribed, labeled, and hybridized with whole-genome microarrays (310 i…	All CEL files in the series were processed using RMA in R using justRMA with default parameters.	GPL570	1	Patient 113 gingival tissue sample collected as Affected	Homo sapiens	Diseased (BoP + interproximal PPD of>3 mm + concomitant CAL of>2 mm)	Gingival
GSM404283	Sample 2 from patient 113, Affected site	RNA	A total of 120 patients undergoing periodontal surgery contributed with a minimum of two interproximal gingival papillae (range 2-4) from a maxillary posterior. Prior to tissue harvesting, subgingival plaque samples were collected from the mesial and distal aspects of each papilla. Gingival tissue RNA was extracted, reverse-transcribed, labeled, and hybridized with whole-genome microarrays (310 i…	All CEL files in the series were processed using RMA in R using justRMA with default parameters.	GPL570	1	Patient 113 gingival tissue sample collected as Affected	Homo sapiens	Diseased (BoP + interproximal PPD of>3 mm + concomitant CAL of>2 mm)	Gingival
GSM404284	Sample 3 from patient 113, Unaffected site	RNA	A total of 120 patients undergoing periodontal surgery contributed with a minimum of two interproximal gingival papillae (range 2-4) from a maxillary posterior. Prior to tissue harvesting, subgingival plaque samples were collected from the mesial and distal aspects of each papilla. Gingival tissue RNA was extracted, reverse-transcribed, labeled, and hybridized with whole-genome microarrays (310 i…	All CEL files in the series were processed using RMA in R using justRMA with default parameters.	GPL570	1	Patient 113 gingival tissue sample collected as Unaffected	Homo sapiens	Healthy (no BoP + PPD of<5 mm + CAL of<3 2 mm	Gingival
GSM404285	Sample 1 from patient 115, Affected site	RNA	A total of 120 patients undergoing periodontal surgery contributed with a minimum of two interproximal gingival papillae (range 2-4) from a maxillary posterior. Prior to tissue harvesting, subgingival plaque samples were collected from the mesial and distal aspects of each papilla. Gingival tissue RNA was extracted, reverse-transcribed, labeled, and hybridized with whole-genome microarrays (310 i…	All CEL files in the series were processed using RMA in R using justRMA with default parameters.	GPL570	1	Patient 115 gingival tissue sample collected as Affected	Homo sapiens	Diseased (BoP + interproximal PPD of>3 mm + concomitant CAL of>2 mm)	Gingival
GSM404286	Sample 2 from patient 115, Affected site	RNA	A total of 120 patients undergoing periodontal surgery contributed with a minimum of two interproximal gingival papillae (range 2-4) from a maxillary posterior. Prior to tissue harvesting, subgingival plaque samples were collected from the mesial and distal aspects of each papilla. Gingival tissue RNA was extracted, reverse-transcribed, labeled, and hybridized with whole-genome microarrays (310 i…	All CEL files in the series were processed using RMA in R using justRMA with default parameters.	GPL570	1	Patient 115 gingival tissue sample collected as Affected	Homo sapiens	Diseased (BoP + interproximal PPD of>3 mm + concomitant CAL of>2 mm)	Gingival
GSM404287	Sample 1 from patient 116, Affected site	RNA	A total of 120 patients undergoing periodontal surgery contributed with a minimum of two interproximal gingival papillae (range 2-4) from a maxillary posterior. Prior to tissue harvesting, subgingival plaque samples were collected from the mesial and distal aspects of each papilla. Gingival tissue RNA was extracted, reverse-transcribed, labeled, and hybridized with whole-genome microarrays (310 i…	All CEL files in the series were processed using RMA in R using justRMA with default parameters.	GPL570	1	Patient 116 gingival tissue sample collected as Affected	Homo sapiens	Diseased (BoP + interproximal PPD of>3 mm + concomitant CAL of>2 mm)	Gingival
GSM404288	Sample 2 from patient 116, Affected site	RNA	A total of 120 patients undergoing periodontal surgery contributed with a minimum of two interproximal gingival papillae (range 2-4) from a maxillary posterior. Prior to tissue harvesting, subgingival plaque samples were collected from the mesial and distal aspects of each papilla. Gingival tissue RNA was extracted, reverse-transcribed, labeled, and hybridized with whole-genome microarrays (310 i…	All CEL files in the series were processed using RMA in R using justRMA with default parameters.	GPL570	1	Patient 116 gingival tissue sample collected as Affected	Homo sapiens	Diseased (BoP + interproximal PPD of>3 mm + concomitant CAL of>2 mm)	Gingival
GSM404289	Sample 1 from patient 117, Affected site	RNA	A total of 120 patients undergoing periodontal surgery contributed with a minimum of two interproximal gingival papillae (range 2-4) from a maxillary posterior. Prior to tissue harvesting, subgingival plaque samples were collected from the mesial and distal aspects of each papilla. Gingival tissue RNA was extracted, reverse-transcribed, labeled, and hybridized with whole-genome microarrays (310 i…	All CEL files in the series were processed using RMA in R using justRMA with default parameters.	GPL570	1	Patient 117 gingival tissue sample collected as Affected	Homo sapiens	Diseased (BoP + interproximal PPD of>3 mm + concomitant CAL of>2 mm)	Gingival
GSM404290	Sample 2 from patient 117, Affected site	RNA	A total of 120 patients undergoing periodontal surgery contributed with a minimum of two interproximal gingival papillae (range 2-4) from a maxillary posterior. Prior to tissue harvesting, subgingival plaque samples were collected from the mesial and distal aspects of each papilla. Gingival tissue RNA was extracted, reverse-transcribed, labeled, and hybridized with whole-genome microarrays (310 i…	All CEL files in the series were processed using RMA in R using justRMA with default parameters.	GPL570	1	Patient 117 gingival tissue sample collected as Affected	Homo sapiens	Diseased (BoP + interproximal PPD of>3 mm + concomitant CAL of>2 mm)	Gingival
GSM404291	Sample 1 from patient 118, Affected site	RNA	A total of 120 patients undergoing periodontal surgery contributed with a minimum of two interproximal gingival papillae (range 2-4) from a maxillary posterior. Prior to tissue harvesting, subgingival plaque samples were collected from the mesial and distal aspects of each papilla. Gingival tissue RNA was extracted, reverse-transcribed, labeled, and hybridized with whole-genome microarrays (310 i…	All CEL files in the series were processed using RMA in R using justRMA with default parameters.	GPL570	1	Patient 118 gingival tissue sample collected as Affected	Homo sapiens	Diseased (BoP + interproximal PPD of>3 mm + concomitant CAL of>2 mm)	Gingival
GSM404292	Sample 2 from patient 118, Affected site	RNA	A total of 120 patients undergoing periodontal surgery contributed with a minimum of two interproximal gingival papillae (range 2-4) from a maxillary posterior. Prior to tissue harvesting, subgingival plaque samples were collected from the mesial and distal aspects of each papilla. Gingival tissue RNA was extracted, reverse-transcribed, labeled, and hybridized with whole-genome microarrays (310 i…	All CEL files in the series were processed using RMA in R using justRMA with default parameters.	GPL570	1	Patient 118 gingival tissue sample collected as Affected	Homo sapiens	Diseased (BoP + interproximal PPD of>3 mm + concomitant CAL of>2 mm)	Gingival
GSM404293	Sample 1 from patient 119, Affected site	RNA	A total of 120 patients undergoing periodontal surgery contributed with a minimum of two interproximal gingival papillae (range 2-4) from a maxillary posterior. Prior to tissue harvesting, subgingival plaque samples were collected from the mesial and distal aspects of each papilla. Gingival tissue RNA was extracted, reverse-transcribed, labeled, and hybridized with whole-genome microarrays (310 i…	All CEL files in the series were processed using RMA in R using justRMA with default parameters.	GPL570	1	Patient 119 gingival tissue sample collected as Affected	Homo sapiens	Diseased (BoP + interproximal PPD of>3 mm + concomitant CAL of>2 mm)	Gingival
GSM404294	Sample 2 from patient 119, Affected site	RNA	A total of 120 patients undergoing periodontal surgery contributed with a minimum of two interproximal gingival papillae (range 2-4) from a maxillary posterior. Prior to tissue harvesting, subgingival plaque samples were collected from the mesial and distal aspects of each papilla. Gingival tissue RNA was extracted, reverse-transcribed, labeled, and hybridized with whole-genome microarrays (310 i…	All CEL files in the series were processed using RMA in R using justRMA with default parameters.	GPL570	1	Patient 119 gingival tissue sample collected as Affected	Homo sapiens	Diseased (BoP + interproximal PPD of>3 mm + concomitant CAL of>2 mm)	Gingival
GSM404295	Sample 1 from patient 120, Affected site	RNA	A total of 120 patients undergoing periodontal surgery contributed with a minimum of two interproximal gingival papillae (range 2-4) from a maxillary posterior. Prior to tissue harvesting, subgingival plaque samples were collected from the mesial and distal aspects of each papilla. Gingival tissue RNA was extracted, reverse-transcribed, labeled, and hybridized with whole-genome microarrays (310 i…	All CEL files in the series were processed using RMA in R using justRMA with default parameters.	GPL570	1	Patient 120 gingival tissue sample collected as Affected	Homo sapiens	Diseased (BoP + interproximal PPD of>3 mm + concomitant CAL of>2 mm)	Gingival
GSM404296	Sample 2 from patient 120, Affected site	RNA	A total of 120 patients undergoing periodontal surgery contributed with a minimum of two interproximal gingival papillae (range 2-4) from a maxillary posterior. Prior to tissue harvesting, subgingival plaque samples were collected from the mesial and distal aspects of each papilla. Gingival tissue RNA was extracted, reverse-transcribed, labeled, and hybridized with whole-genome microarrays (310 i…	All CEL files in the series were processed using RMA in R using justRMA with default parameters.	GPL570	1	Patient 120 gingival tissue sample collected as Affected	Homo sapiens	Diseased (BoP + interproximal PPD of>3 mm + concomitant CAL of>2 mm)	Gingival
GSM404297	Sample 1 from patient 121, Affected site	RNA	A total of 120 patients undergoing periodontal surgery contributed with a minimum of two interproximal gingival papillae (range 2-4) from a maxillary posterior. Prior to tissue harvesting, subgingival plaque samples were collected from the mesial and distal aspects of each papilla. Gingival tissue RNA was extracted, reverse-transcribed, labeled, and hybridized with whole-genome microarrays (310 i…	All CEL files in the series were processed using RMA in R using justRMA with default parameters.	GPL570	1	Patient 121 gingival tissue sample collected as Affected	Homo sapiens	Diseased (BoP + interproximal PPD of>3 mm + concomitant CAL of>2 mm)	Gingival
GSM404298	Sample 2 from patient 121, Affected site	RNA	A total of 120 patients undergoing periodontal surgery contributed with a minimum of two interproximal gingival papillae (range 2-4) from a maxillary posterior. Prior to tissue harvesting, subgingival plaque samples were collected from the mesial and distal aspects of each papilla. Gingival tissue RNA was extracted, reverse-transcribed, labeled, and hybridized with whole-genome microarrays (310 i…	All CEL files in the series were processed using RMA in R using justRMA with default parameters.	GPL570	1	Patient 121 gingival tissue sample collected as Affected	Homo sapiens	Diseased (BoP + interproximal PPD of>3 mm + concomitant CAL of>2 mm)	Gingival
GSM404299	Sample 1 from patient 123, Affected site	RNA	A total of 120 patients undergoing periodontal surgery contributed with a minimum of two interproximal gingival papillae (range 2-4) from a maxillary posterior. Prior to tissue harvesting, subgingival plaque samples were collected from the mesial and distal aspects of each papilla. Gingival tissue RNA was extracted, reverse-transcribed, labeled, and hybridized with whole-genome microarrays (310 i…	All CEL files in the series were processed using RMA in R using justRMA with default parameters.	GPL570	1	Patient 123 gingival tissue sample collected as Affected	Homo sapiens	Diseased (BoP + interproximal PPD of>3 mm + concomitant CAL of>2 mm)	Gingival
GSM404300	Sample 2 from patient 123, Affected site	RNA	A total of 120 patients undergoing periodontal surgery contributed with a minimum of two interproximal gingival papillae (range 2-4) from a maxillary posterior. Prior to tissue harvesting, subgingival plaque samples were collected from the mesial and distal aspects of each papilla. Gingival tissue RNA was extracted, reverse-transcribed, labeled, and hybridized with whole-genome microarrays (310 i…	All CEL files in the series were processed using RMA in R using justRMA with default parameters.	GPL570	1	Patient 123 gingival tissue sample collected as Affected	Homo sapiens	Diseased (BoP + interproximal PPD of>3 mm + concomitant CAL of>2 mm)	Gingival
GSM404301	Sample 1 from patient 124, Affected site	RNA	A total of 120 patients undergoing periodontal surgery contributed with a minimum of two interproximal gingival papillae (range 2-4) from a maxillary posterior. Prior to tissue harvesting, subgingival plaque samples were collected from the mesial and distal aspects of each papilla. Gingival tissue RNA was extracted, reverse-transcribed, labeled, and hybridized with whole-genome microarrays (310 i…	All CEL files in the series were processed using RMA in R using justRMA with default parameters.	GPL570	1	Patient 124 gingival tissue sample collected as Affected	Homo sapiens	Diseased (BoP + interproximal PPD of>3 mm + concomitant CAL of>2 mm)	Gingival
GSM404302	Sample 2 from patient 124, Affected site	RNA	A total of 120 patients undergoing periodontal surgery contributed with a minimum of two interproximal gingival papillae (range 2-4) from a maxillary posterior. Prior to tissue harvesting, subgingival plaque samples were collected from the mesial and distal aspects of each papilla. Gingival tissue RNA was extracted, reverse-transcribed, labeled, and hybridized with whole-genome microarrays (310 i…	All CEL files in the series were processed using RMA in R using justRMA with default parameters.	GPL570	1	Patient 124 gingival tissue sample collected as Affected	Homo sapiens	Diseased (BoP + interproximal PPD of>3 mm + concomitant CAL of>2 mm)	Gingival
GSM404303	Sample 1 from patient 125, Affected site	RNA	A total of 120 patients undergoing periodontal surgery contributed with a minimum of two interproximal gingival papillae (range 2-4) from a maxillary posterior. Prior to tissue harvesting, subgingival plaque samples were collected from the mesial and distal aspects of each papilla. Gingival tissue RNA was extracted, reverse-transcribed, labeled, and hybridized with whole-genome microarrays (310 i…	All CEL files in the series were processed using RMA in R using justRMA with default parameters.	GPL570	1	Patient 125 gingival tissue sample collected as Affected	Homo sapiens	Diseased (BoP + interproximal PPD of>3 mm + concomitant CAL of>2 mm)	Gingival
GSM404304	Sample 2 from patient 125, Affected site	RNA	A total of 120 patients undergoing periodontal surgery contributed with a minimum of two interproximal gingival papillae (range 2-4) from a maxillary posterior. Prior to tissue harvesting, subgingival plaque samples were collected from the mesial and distal aspects of each papilla. Gingival tissue RNA was extracted, reverse-transcribed, labeled, and hybridized with whole-genome microarrays (310 i…	All CEL files in the series were processed using RMA in R using justRMA with default parameters.	GPL570	1	Patient 125 gingival tissue sample collected as Affected	Homo sapiens	Diseased (BoP + interproximal PPD of>3 mm + concomitant CAL of>2 mm)	Gingival
GSM404305	Sample 1 from patient 126, Affected site	RNA	A total of 120 patients undergoing periodontal surgery contributed with a minimum of two interproximal gingival papillae (range 2-4) from a maxillary posterior. Prior to tissue harvesting, subgingival plaque samples were collected from the mesial and distal aspects of each papilla. Gingival tissue RNA was extracted, reverse-transcribed, labeled, and hybridized with whole-genome microarrays (310 i…	All CEL files in the series were processed using RMA in R using justRMA with default parameters.	GPL570	1	Patient 126 gingival tissue sample collected as Affected	Homo sapiens	Diseased (BoP + interproximal PPD of>3 mm + concomitant CAL of>2 mm)	Gingival
GSM404306	Sample 2 from patient 126, Affected site	RNA	A total of 120 patients undergoing periodontal surgery contributed with a minimum of two interproximal gingival papillae (range 2-4) from a maxillary posterior. Prior to tissue harvesting, subgingival plaque samples were collected from the mesial and distal aspects of each papilla. Gingival tissue RNA was extracted, reverse-transcribed, labeled, and hybridized with whole-genome microarrays (310 i…	All CEL files in the series were processed using RMA in R using justRMA with default parameters.	GPL570	1	Patient 126 gingival tissue sample collected as Affected	Homo sapiens	Diseased (BoP + interproximal PPD of>3 mm + concomitant CAL of>2 mm)	Gingival
GSM404307	Sample 1 from patient 127, Affected site	RNA	A total of 120 patients undergoing periodontal surgery contributed with a minimum of two interproximal gingival papillae (range 2-4) from a maxillary posterior. Prior to tissue harvesting, subgingival plaque samples were collected from the mesial and distal aspects of each papilla. Gingival tissue RNA was extracted, reverse-transcribed, labeled, and hybridized with whole-genome microarrays (310 i…	All CEL files in the series were processed using RMA in R using justRMA with default parameters.	GPL570	1	Patient 127 gingival tissue sample collected as Affected	Homo sapiens	Diseased (BoP + interproximal PPD of>3 mm + concomitant CAL of>2 mm)	Gingival
GSM404308	Sample 2 from patient 127, Affected site	RNA	A total of 120 patients undergoing periodontal surgery contributed with a minimum of two interproximal gingival papillae (range 2-4) from a maxillary posterior. Prior to tissue harvesting, subgingival plaque samples were collected from the mesial and distal aspects of each papilla. Gingival tissue RNA was extracted, reverse-transcribed, labeled, and hybridized with whole-genome microarrays (310 i…	All CEL files in the series were processed using RMA in R using justRMA with default parameters.	GPL570	1	Patient 127 gingival tissue sample collected as Affected	Homo sapiens	Diseased (BoP + interproximal PPD of>3 mm + concomitant CAL of>2 mm)	Gingival
GSM404309	Sample 1 from patient 129, Affected site	RNA	A total of 120 patients undergoing periodontal surgery contributed with a minimum of two interproximal gingival papillae (range 2-4) from a maxillary posterior. Prior to tissue harvesting, subgingival plaque samples were collected from the mesial and distal aspects of each papilla. Gingival tissue RNA was extracted, reverse-transcribed, labeled, and hybridized with whole-genome microarrays (310 i…	All CEL files in the series were processed using RMA in R using justRMA with default parameters.	GPL570	1	Patient 129 gingival tissue sample collected as Affected	Homo sapiens	Diseased (BoP + interproximal PPD of>3 mm + concomitant CAL of>2 mm)	Gingival
GSM404310	Sample 2 from patient 129, Affected site	RNA	A total of 120 patients undergoing periodontal surgery contributed with a minimum of two interproximal gingival papillae (range 2-4) from a maxillary posterior. Prior to tissue harvesting, subgingival plaque samples were collected from the mesial and distal aspects of each papilla. Gingival tissue RNA was extracted, reverse-transcribed, labeled, and hybridized with whole-genome microarrays (310 i…	All CEL files in the series were processed using RMA in R using justRMA with default parameters.	GPL570	1	Patient 129 gingival tissue sample collected as Affected	Homo sapiens	Diseased (BoP + interproximal PPD of>3 mm + concomitant CAL of>2 mm)	Gingival
GSM404311	Sample 1 from patient 130, Affected site	RNA	A total of 120 patients undergoing periodontal surgery contributed with a minimum of two interproximal gingival papillae (range 2-4) from a maxillary posterior. Prior to tissue harvesting, subgingival plaque samples were collected from the mesial and distal aspects of each papilla. Gingival tissue RNA was extracted, reverse-transcribed, labeled, and hybridized with whole-genome microarrays (310 i…	All CEL files in the series were processed using RMA in R using justRMA with default parameters.	GPL570	1	Patient 130 gingival tissue sample collected as Affected	Homo sapiens	Diseased (BoP + interproximal PPD of>3 mm + concomitant CAL of>2 mm)	Gingival
GSM404312	Sample 2 from patient 130, Affected site	RNA	A total of 120 patients undergoing periodontal surgery contributed with a minimum of two interproximal gingival papillae (range 2-4) from a maxillary posterior. Prior to tissue harvesting, subgingival plaque samples were collected from the mesial and distal aspects of each papilla. Gingival tissue RNA was extracted, reverse-transcribed, labeled, and hybridized with whole-genome microarrays (310 i…	All CEL files in the series were processed using RMA in R using justRMA with default parameters.	GPL570	1	Patient 130 gingival tissue sample collected as Affected	Homo sapiens	Diseased (BoP + interproximal PPD of>3 mm + concomitant CAL of>2 mm)	Gingival
GSM404313	Sample 1 from patient 131, Affected site	RNA	A total of 120 patients undergoing periodontal surgery contributed with a minimum of two interproximal gingival papillae (range 2-4) from a maxillary posterior. Prior to tissue harvesting, subgingival plaque samples were collected from the mesial and distal aspects of each papilla. Gingival tissue RNA was extracted, reverse-transcribed, labeled, and hybridized with whole-genome microarrays (310 i…	All CEL files in the series were processed using RMA in R using justRMA with default parameters.	GPL570	1	Patient 131 gingival tissue sample collected as Affected	Homo sapiens	Diseased (BoP + interproximal PPD of>3 mm + concomitant CAL of>2 mm)	Gingival
GSM404314	Sample 2 from patient 131, Affected site	RNA	A total of 120 patients undergoing periodontal surgery contributed with a minimum of two interproximal gingival papillae (range 2-4) from a maxillary posterior. Prior to tissue harvesting, subgingival plaque samples were collected from the mesial and distal aspects of each papilla. Gingival tissue RNA was extracted, reverse-transcribed, labeled, and hybridized with whole-genome microarrays (310 i…	All CEL files in the series were processed using RMA in R using justRMA with default parameters.	GPL570	1	Patient 131 gingival tissue sample collected as Affected	Homo sapiens	Diseased (BoP + interproximal PPD of>3 mm + concomitant CAL of>2 mm)	Gingival
