# Supplementary material for: Exploring the molecular mechanisms of ferroptosis-related genes in periodontitis: a multi-dataset analysis
Source: BMC Oral Health. 2024 May 27;24:611. doi: 10.1186/s12903-024-04342-2 (PMC11129485; doi:10.1186/s12903-024-04342-2)
Supplement: Supplementary file 1 — Supplementary Material 1. [file 12903_2024_4342_MOESM1_ESM.zip › Availability of data and materials/ferroptosis/ferroptosis_disease.txt]

id	rcd	effect	testin	pmid	remark	latestupdate	datasource
1	Ferroptosis	Ferroptosis :-: Fibrosarcoma	Human	22632970		2020/12/31	FerrDb team
2	Ferroptosis	Ferroptosis :-: Osteosarcoma	Human	22632970		2020/12/31	FerrDb team
3	Ferroptosis	Ferroptosis :-: Non small cell lung cancer	Human	22632970		2020/12/31	FerrDb team
4	Ferroptosis	Ferroptosis :+: Neurodegenerative diseases	Mice	22632970		2020/12/31	FerrDb team
5	Ferroptosis	Ferroptosis :-: Diffuse large b cell lymphomas	Human	24439385		2020/12/31	FerrDb team
6	Ferroptosis	Ferroptosis :-: Renal cell carcinomas	Human	24439385		2020/12/31	FerrDb team
7	Ferroptosis	Ferroptosis :+: Huntington’s disease	Rat	24592866		2020/12/31	FerrDb team
8	Ferroptosis	Ferroptosis :+: Periventricular leukomalacia	_NA_	24592866		2020/12/31	FerrDb team
9	Ferroptosis	Ferroptosis :+: Rhabdomyolysis-induced acute kidney injury	Mice	24592866		2020/12/31	FerrDb team
10	Ferroptosis	Ferroptosis :-: Prostate cancer	Human	24844246		2020/12/31	FerrDb team
11	Ferroptosis	Ferroptosis :-: Hepatocellular carcinoma	Human	23505071		2020/12/31	FerrDb team
12	Ferroptosis	Ferroptosis :-: Hepatocellular carcinoma	Human	25174755		2020/12/31	FerrDb team
13	Ferroptosis	Ferroptosis :-: Kidney cancer	Human	25368241		2020/12/31	FerrDb team
14	Ferroptosis	Ferroptosis :-: Melanoma	Human	25368241		2020/12/31	FerrDb team
15	Ferroptosis	Ferroptosis :-: Lung carcinoma	Human	25368241		2020/12/31	FerrDb team
16	Ferroptosis	Ferroptosis :-: Pancreatic adenocarcinoma	Human	25368241		2020/12/31	FerrDb team
17	Ferroptosis	Ferroptosis :-: Colon carcinoma	Human	25368241		2020/12/31	FerrDb team
18	Ferroptosis	Ferroptosis :+: Kidney ischemia-reperfusion injury	Mice	25385600		2020/12/31	FerrDb team
19	Ferroptosis	Ferroptosis :+: Oxalate crystal-induced acute kidney injury	Mice	25385600		2020/12/31	FerrDb team
20	Ferroptosis	Ferroptosis :+: Acute renal failure	Mice	25402683		2020/12/31	FerrDb team
21	Ferroptosis	Ferroptosis :-: Liver cancer	Human	25444922		2020/12/31	FerrDb team
22	Ferroptosis	Ferroptosis :-: Cervical carcinoma	Human	25728673		2020/12/31	FerrDb team
23	Ferroptosis	Ferroptosis :-: Colon tumour	Human	25799988		2020/12/31	FerrDb team
24	Ferroptosis	Ferroptosis :-: Liver tumour	Human	25799988		2020/12/31	FerrDb team
25	Ferroptosis	Ferroptosis :-: Kidney tumour	Human	25799988		2020/12/31	FerrDb team
26	Ferroptosis	Ferroptosis :+: Lymphocytic choriomeningitis virus infection	Mice	25824823		2020/12/31	FerrDb team
27	Ferroptosis	Ferroptosis :+: Leishmania major infection	Mice	25824823		2020/12/31	FerrDb team
28	Ferroptosis	Ferroptosis :-: Glioma	Rat	25896595		2020/12/31	FerrDb team
29	Ferroptosis	Ferroptosis :-: Chronic myeloid leukemia	Human	25965523		2020/12/31	FerrDb team
30	Ferroptosis	Ferroptosis :-: Pancreatic ductal adenocarcinoma	Human	26097885		2020/12/31	FerrDb team
31	Ferroptosis	Ferroptosis :-: Rhabdomyosarcoma	_NA_	26157704		2020/12/31	FerrDb team
32	Ferroptosis	Ferroptosis :+: Ischemia/reperfusion-induced heart injury	Mice	26166707		2020/12/31	FerrDb team
33	Ferroptosis	Ferroptosis :+: Rapid motor neuron degeneration	Mice	26400084		2020/12/31	FerrDb team
34	Ferroptosis	Ferroptosis :+: Paralysis	Mice	26400084		2020/12/31	FerrDb team
35	Ferroptosis	Ferroptosis :-: Hepatocellular carcinoma	Human, mice	26403645		2020/12/31	FerrDb team
36	Ferroptosis	Ferroptosis :-: Triple-negative breast cancer	Human	26930718		2020/12/31	FerrDb team
37	Ferroptosis	Ferroptosis :-: Pro-b-cell lymphomas	Mice	26943586		2020/12/31	FerrDb team
38	Ferroptosis	Ferroptosis :-: Hepatocellular carcinoma	Human	27015352		2020/12/31	FerrDb team
39	Ferroptosis	Ferroptosis :-: Pancreatic ductal adenocarcinoma	Human	27037021		2020/12/31	FerrDb team
40	Ferroptosis	Ferroptosis :-: Hepatocellular carcinoma	Human	27184800		2020/12/31	FerrDb team
41	Ferroptosis	Ferroptosis :+: Parkinson's disease	Human	27189756		2020/12/31	FerrDb team
42	Ferroptosis	Ferroptosis :-: Acute myeloid leukemia	Human	27308510		2020/12/31	FerrDb team
43	Ferroptosis	Ferroptosis :+: Acute kidney injury	Mice	27352622		2020/12/31	FerrDb team
44	Ferroptosis	Ferroptosis :-: Pancreatic cancer	Human	27375275		2020/12/31	FerrDb team
45	Ferroptosis	Ferroptosis :-: Breast cancer	Human	27441659		2020/12/31	FerrDb team
46	Ferroptosis	Ferroptosis :-: Head and neck cancer	Human	27477897		2020/12/31	FerrDb team
47	Ferroptosis	Ferroptosis :-: Head and neck carcinoma	Human	27477901		2020/12/31	FerrDb team
48	Ferroptosis	Ferroptosis :-: Glioma	Rat	27612422		2020/12/31	FerrDb team
49	Ferroptosis	Ferroptosis :+: Bone marrow injury	Mice	27773819		2020/12/31	FerrDb team
50	Ferroptosis	Ferroptosis :-: Breast cancer	Human	27842070		2020/12/31	FerrDb team
51	Ferroptosis	Ferroptosis :-: Head and neck cancer	_NA_	28012440		2020/12/31	FerrDb team
52	Ferroptosis	Ferroptosis :+: Hemochromatosis	Mice	28195347		2020/12/31	FerrDb team
53	Ferroptosis	Ferroptosis :-: Non-small-cell lung cancer	Human	28297659		2020/12/31	FerrDb team
54	Ferroptosis	Ferroptosis :-: Ovarian cancer	Human	28319068		2020/12/31	FerrDb team
55	Ferroptosis	Ferroptosis :-: Melanoma	Human	28358377		2020/12/31	FerrDb team
56	Ferroptosis	Ferroptosis :+: Acute kidney failure	Human, mice	28551825		2020/12/31	FerrDb team
57	Ferroptosis	Ferroptosis :-: Gliomas	Human	28553953		2020/12/31	FerrDb team
58	Ferroptosis	Ferroptosis :-: Acute lymphoblastic leukemia	_NA_	28595877		2020/12/31	FerrDb team
59	Ferroptosis	Ferroptosis :-: Hepatocellular carcinoma	Human	28756230		2020/12/31	FerrDb team
60	Ferroptosis	Ferroptosis :-: Glioblastomas	Human	28805788		2020/12/31	FerrDb team
61	Ferroptosis	Ferroptosis :-: Colorectal cancer	Human	28813679		2020/12/31	FerrDb team
62	Ferroptosis	Ferroptosis :-: Breast cancer	Human	28827805		2020/12/31	FerrDb team
63	Ferroptosis	Ferroptosis :+: Ischemic stroke	Mice, rat	28886009		2020/12/31	FerrDb team
64	Ferroptosis	Ferroptosis :-: Hepatocellular carcinoma	Human, rat	28893626		2020/12/31	FerrDb team
65	Ferroptosis	Ferroptosis :-: Lung cancer	Human	28900510		2020/12/31	FerrDb team
66	Ferroptosis	Ferroptosis :+: Asthma	Human	29053969		2020/12/31	FerrDb team
67	Ferroptosis	Ferroptosis :+: Acute kidney injury	Human	29053969		2020/12/31	FerrDb team
68	Ferroptosis	Ferroptosis :+: Traumatic brain injury	Rat	29053969		2020/12/31	FerrDb team
69	Ferroptosis	Ferroptosis :-: Lung adenocarcinomas	Human	29168506		2020/12/31	FerrDb team
70	Ferroptosis	Ferroptosis :-: Squamous cell lung cancer	Human	29212036		2020/12/31	FerrDb team
71	Ferroptosis	Ferroptosis :-: Melanoma	Human	29348676		2020/12/31	FerrDb team
72	Ferroptosis	Ferroptosis :-: Breast cancer	Human	29383104		2020/12/31	FerrDb team
73	Ferroptosis	Ferroptosis :+: Heart failure	Rat	29427658		2020/12/31	FerrDb team
74	Ferroptosis	Ferroptosis :-: Large b-cell lymphoma	Human	29463878		2020/12/31	FerrDb team
75	Ferroptosis	Ferroptosis :-: Breast cancer	Human	29588351		2020/12/31	FerrDb team
76	Ferroptosis	Ferroptosis :-: Lung cancer	Human	29588351		2020/12/31	FerrDb team
77	Ferroptosis	Ferroptosis :-: Melanoma	Human	29657129		2020/12/31	FerrDb team
78	Ferroptosis	Ferroptosis :-: Glioma	Human	29702192		2020/12/31	FerrDb team
79	Ferroptosis	Ferroptosis :-: Clear cell renal cell carcinoma	Human	29872221		2020/12/31	FerrDb team
80	Ferroptosis	Ferroptosis :-: Head and neck cancer	Human	29928961		2020/12/31	FerrDb team
81	Ferroptosis	Ferroptosis :-: Neuroblastoma	Human	29939160		2020/12/31	FerrDb team
82	Ferroptosis	Ferroptosis :-: Melanoma	Human	30035324		2020/12/31	FerrDb team
83	Ferroptosis	Ferroptosis :+: Secondary brain injury	Rat	30205109		2020/12/31	FerrDb team
84	Ferroptosis	Ferroptosis :-: Hepatocellular carcinoma	Human	30258181		2020/12/31	FerrDb team
85	Ferroptosis	Ferroptosis :+: Brain injury	Mice	30264934		2020/12/31	FerrDb team
86	Ferroptosis	Ferroptosis :+: Multiple sclerosis	Human	30289974		2020/12/31	FerrDb team
87	Ferroptosis	Ferroptosis :+: Hemorrhagic stroke	Mice	30294906		2020/12/31	FerrDb team
88	Ferroptosis	Ferroptosis :-: Liver fibrosis	Mice	30321484		2020/12/31	FerrDb team
89	Ferroptosis	Ferroptosis :+: Spinal cord injury	Rat	30352209		2020/12/31	FerrDb team
90	Ferroptosis	Ferroptosis :-: Colorectal cancer	Mice	30460115		2020/12/31	FerrDb team
91	Ferroptosis	Ferroptosis :+: Traumatic brain injury	Human	30531185		2020/12/31	FerrDb team
92	Ferroptosis	Ferroptosis :+: Spinal cord injury	Rat	30539824		2020/12/31	FerrDb team
93	Ferroptosis	Ferroptosis :-: Colorectal cancer	Human	30524291		2020/12/31	FerrDb team
94	Ferroptosis	Ferroptosis :-: Liver fibrosis	Mice	30551460		2020/12/31	FerrDb team
95	Ferroptosis	Ferroptosis :-: Acute myeloid leukemia	Human	30557609		2020/12/31	FerrDb team
96	Ferroptosis	Ferroptosis :+: Friedreich's ataxia	Human	30635474		2020/12/31	FerrDb team
97	Ferroptosis	Ferroptosis :+: Alzheimer's disease	Human	30684867		2020/12/31	FerrDb team
98	Ferroptosis	Ferroptosis :+: Cardiomyopathy	Mice	30692261		2020/12/31	FerrDb team
99	Ferroptosis	Ferroptosis :+: Intestinal ischemia/reperfusion injury	Mice	30737476		2020/12/31	FerrDb team
100	Ferroptosis	Ferroptosis :-: Lung cancer	Human	30787392		2020/12/31	FerrDb team
101	Ferroptosis	Ferroptosis :+: Temporal lobe epilepsy	Rat	30899387		2020/12/31	FerrDb team
102	Ferroptosis	Ferroptosis :+: Stroke	Mice	31056284		2020/12/31	FerrDb team
103	Ferroptosis	Ferroptosis :+: Alcoholic steatohepatitis	Mice	31061954		2020/12/31	FerrDb team
104	Ferroptosis	Ferroptosis :-: Liver cancer	Human	31108460		2020/12/31	FerrDb team
105	Ferroptosis	Ferroptosis :+: Radiation-induced lung fibrosis	Mice	31160885		2020/12/31	FerrDb team
106	Ferroptosis	Ferroptosis :+: Heart failure	Rat	31196626		2020/12/31	FerrDb team
107	Ferroptosis	Ferroptosis :+: Alcoholic liver	Mice	31224575	10.1093/cdn/nzz031.P06-056-19, pmid not accessible	2020/12/31	FerrDb team
108	Ferroptosis	Ferroptosis :-: Acute myeloid leukemia	Human	31301767		2020/12/31	FerrDb team
109	Ferroptosis	Ferroptosis :+: Chronic obstructive pulmonary disease	Human, mice	31316058		2020/12/31	FerrDb team
110	Ferroptosis	Ferroptosis :+: Liver injury	Mice	31323261		2020/12/31	FerrDb team
111	Ferroptosis	Ferroptosis :-: Mesothelioma	Mice	31341276		2020/12/31	FerrDb team
112	Ferroptosis	Ferroptosis :+: Epilepsy	Mice	31379480		2020/12/31	FerrDb team
113	Ferroptosis	Ferroptosis :-: Breast cancer	Mice	31409375		2020/12/31	FerrDb team
114	Ferroptosis	Ferroptosis :+: Acute kidney injury	Mice	31437128		2020/12/31	FerrDb team
115	Ferroptosis	Ferroptosis :+: Intracerebral hemorrhage	Human, mice	31442590		2020/12/31	FerrDb team
116	Ferroptosis	Ferroptosis :-: Malignant mesothelioma	Human, rat	31442913		2020/12/31	FerrDb team
117	Ferroptosis	Ferroptosis :+: Parkinson's disease	Rat	31467572		2020/12/31	FerrDb team
118	Ferroptosis	Ferroptosis :+: Radiation-induced lung injury	Mice	31493867		2020/12/31	FerrDb team
119	Ferroptosis	Ferroptosis :-: Non-small-cell lung cancer	Human, mice	31541463		2020/12/31	FerrDb team
120	Ferroptosis	Ferroptosis :+: Nonalcoholic steatohepatitis	Mice	31610178		2020/12/31	FerrDb team
121	Ferroptosis	Ferroptosis :-: Adrenocortical carcinoma	Human	31611400		2020/12/31	FerrDb team
122	Ferroptosis	Ferroptosis :+: Oleic acid-induced acute lung injury	Mice	31646322		2020/12/31	FerrDb team
123	Ferroptosis	Ferroptosis :+: Morphine tolerance	Mice	31682397		2020/12/31	FerrDb team
124	Ferroptosis	Ferroptosis :+: Myocardial infarction	Mice	31685805		2020/12/31	FerrDb team
125	Ferroptosis	Ferroptosis :+: Renal ischemia/reperfusion injury	Mice	31694915		2020/12/31	FerrDb team
126	Ferroptosis	Ferroptosis :-: Esophageal squamous cell carcinoma	Human, mice	31701262		2020/12/31	FerrDb team
127	Ferroptosis	Ferroptosis :+: Pancreatic dysfunction	Mice	31735470		2020/12/31	FerrDb team
128	Ferroptosis	Ferroptosis :+: Myocardial infarction	Mice	31740582		2020/12/31	FerrDb team
129	Ferroptosis	Ferroptosis :+: Acute kidney injury	Mice	31767624		2020/12/31	FerrDb team
130	Ferroptosis	Ferroptosis :+: Liver injury	Mice	31767624		2020/12/31	FerrDb team
131	Ferroptosis	Ferroptosis :-: Glioma	Human	31789401		2020/12/31	FerrDb team
132	Ferroptosis	Ferroptosis :+: Diabetes myocardial ischemia/reperfusion injury	Rat	31809190		2020/12/31	FerrDb team
133	Ferroptosis	Ferroptosis :+: Con a-induced hepatitis	Human, mice	31877357		2020/12/31	FerrDb team
134	Ferroptosis	Ferroptosis :-: Pancreatic cancer	Mice	31894321		2020/12/31	FerrDb team
135	Ferroptosis	Ferroptosis :+: Preeclampsia	Rat	31926626		2021/4/28	FerrDb team
136	Ferroptosis	Ferroptosis :+: Osteoarthritis	Human, mice	33376672		2021/5/10	FerrDb team
137	Ferroptosis	Ferroptosis :+: Photoreceptor degeneration	Mice	33334878		2021/6/19	FerrDb team
138	Ferroptosis	Ferroptosis :+: Spinal cord injury	Mice	33333051		2021/7/14	FerrDb team
139	Ferroptosis	Ferroptosis :+: Early brain injury	Rat	33314758		2021/7/16	FerrDb team
140	Ferroptosis	Ferroptosis :+: Epileptic seizures	Mice	33362556		2021/7/16	FerrDb team
141	Ferroptosis	Ferroptosis :-: Small cell lung cancer	Human	33365082		2021/7/28	FerrDb team
142	Ferroptosis	Ferroptosis :-: Breast cancer	Human, mice	33229547		2021/8/2	FerrDb team
143	Ferroptosis	Ferroptosis :+: Acute kidney injury	Mice	33068011		2021/8/4	FerrDb team
144	Ferroptosis	Ferroptosis :-: Breast cancer	Human	33294119		2021/8/6	FerrDb team
145	Ferroptosis	Ferroptosis :-: Esophageal squamous cell carcinoma	Human, mice	33210267		2021/8/6	FerrDb team
146	Ferroptosis	Ferroptosis :-: Colorectal cancer	Human	33203867		2021/8/6	FerrDb team
147	Ferroptosis	Ferroptosis :+: Amyotrophic lateral sclerosis	Human	33312375		2021/8/9	FerrDb team
148	Ferroptosis	Ferroptosis :-: Prostate cancer	Human	33197601		2021/8/9	FerrDb team
149	Ferroptosis	Ferroptosis :+: Intervertebral disc degeneration	Human, mice	33166496		2021/8/11	FerrDb team
150	Ferroptosis	Ferroptosis :+: Friedreich's ataxia	Mice	33197769		2021/8/18	FerrDb team
151	Ferroptosis	Ferroptosis :+: Ischemia/reperfusion injury	Rat	33157209		2021/8/21	FerrDb team
152	Ferroptosis	Ferroptosis :+: Diabetic nephropathy	Human, mice	33152439		2021/8/21	FerrDb team
153	Ferroptosis	Ferroptosis :+: Cerebral ischemia-reperfusion injury	Gerbils	33127512		2021/8/21	FerrDb team
154	Ferroptosis	Ferroptosis :-: Sunitinib-resistant renal cell carcinoma	Human	33121039		2021/8/23	FerrDb team
155	Ferroptosis	Ferroptosis :-: Clear cell renal cell carcinoma	Human	33643820		2021/9/3	FerrDb team
156	Ferroptosis	Ferroptosis :+: Kidney injury	Mice	32979361		2021/9/6	FerrDb team
157	Ferroptosis	Ferroptosis :+: Diabetic nephropathy	Mice	32976829		2021/9/6	FerrDb team
158	Ferroptosis	Ferroptosis :+: Liver injury	Mice	32951003		2021/9/10	FerrDb team
159	Ferroptosis	Ferroptosis :+: Intestinal ischemia/reperfusion-induced acute lung injury	Mice	33014271		2021/9/10	FerrDb team
160	Ferroptosis	Ferroptosis :-: Liver fibrosis	Human	32947011		2021/9/13	FerrDb team
161	Ferroptosis	Ferroptosis :+: Intervertebral disc degeneration	Human, rat	32892384		2021/9/17	FerrDb team
162	Ferroptosis	Ferroptosis :+: Acute kidney failure	Mice	32861798		2021/10/8	FerrDb team
163	Ferroptosis	Ferroptosis :+: Acute kidney failure	Mice	32846217		2021/10/11	FerrDb team
164	Ferroptosis	Ferroptosis :-: Colorectal cancer	Human	32776663		2021/10/11	FerrDb team
165	Ferroptosis	Ferroptosis :-: Allergic airway inflammation	Mice	32759385		2021/10/29	FerrDb team
166	Ferroptosis	Ferroptosis :+: Atherosclerosis	Mice	32768568		2021/10/26	FerrDb team
167	Ferroptosis	Ferroptosis :-: Triple-negative breast cancer	Human	32937365		2021/10/26	FerrDb team
168	Ferroptosis	Ferroptosis :-: Gastric cancer	Human, mice	32726752		2021/11/4	FerrDb team
169	Ferroptosis	Ferroptosis :+: Obesity-induced liver and renal injury	Mice	32922599		2021/11/4	FerrDb team
170	Ferroptosis	Ferroptosis :+: Acute kidney injury	Mice	33364059		2021/11/5	FerrDb team
171	Ferroptosis	Ferroptosis :-: Hepatocellular carcinoma	Human, mice	32699265		2021/11/9	FerrDb team
172	Ferroptosis	Ferroptosis :-: Triple-negative breast cancer	Human	32696316		2021/11/9	FerrDb team
173	Ferroptosis	Ferroptosis :+: Hypoxic-ischemic brain damage	Rat	32679060		2021/11/11	FerrDb team
174	Ferroptosis	Ferroptosis :-: Prostate cancer	Human	32686647		2021/11/12	FerrDb team
175	Ferroptosis	Ferroptosis :-: Uterine serous carcinoma	Human	32782585		2021/11/16	FerrDb team
176	Ferroptosis	Ferroptosis :+: Myocardial injury	Rat	32621060		2021/11/16	FerrDb team
177	Ferroptosis	Ferroptosis :-: Colorectal cancer	Human	32621966		2021/11/17	FerrDb team
178	Ferroptosis	Ferroptosis :+: Acute lung injury	Mice	32601262		2021/11/17	FerrDb team
179	Ferroptosis	Ferroptosis :+: Acute kidney injury	Mice	32583428		2021/11/18	FerrDb team
180	Ferroptosis	Ferroptosis :+: Nonalcoholic steatohepatitis	Rat	32593899		2021/11/18	FerrDb team
181	Ferroptosis	Ferroptosis :+: Hypertensive brain damage	Rat	32564622		2021/11/19	FerrDb team
182	Ferroptosis	Ferroptosis :-: Prostate cancer	Human	32577235		2021/11/21	FerrDb team
183	Ferroptosis	Ferroptosis :-: Hepatocellular carcinoma	Human	32541921		2021/11/21	FerrDb team
184	Ferroptosis	Ferroptosis :+: Myocardial injury	Human	32535745		2021/11/21	FerrDb team
185	Ferroptosis	Ferroptosis :+: Ulcerative colitis	Mice	32540488		2021/11/21	FerrDb team
186	Ferroptosis	Ferroptosis :-: Acute myeloid leukemia	Human	32534056		2021/11/25	FerrDb team
187	Ferroptosis	Ferroptosis :-: Hepatocellular carcinoma	Human	32531676		2021/11/25	FerrDb team
188	Ferroptosis	Ferroptosis :+: Spinal cord injury	Rat	33335755		2021/11/30	FerrDb team
189	Ferroptosis	Ferroptosis :+: Spinal cord injury	Mice	32474063		2021/11/30	FerrDb team
190	Ferroptosis	Ferroptosis :+: Pulmonary fibrosis	Human, rat	32453709		2021/12/1	FerrDb team
191	Ferroptosis	Ferroptosis :+: Parkinson's disease	Human	32424108		2021/12/1	FerrDb team
192	Ferroptosis	Ferroptosis :+: Alcoholic liver disease	Human	32419644		2021/12/1	FerrDb team
193	Ferroptosis	Ferroptosis :-: Hepatocellular carcinoma	Human	32416440		2021/12/1	FerrDb team
194	Ferroptosis	Ferroptosis :+: Oligospermia	Mice	32416107		2021/12/1	FerrDb team
195	Ferroptosis	Ferroptosis :+: Acute kidney injury	Human, mice	32404875		2021/12/2	FerrDb team
196	Ferroptosis	Ferroptosis :+: Doxorubicin-induced cardiomyopathy	Mice	32376803		2021/12/2	FerrDb team
197	Ferroptosis	Ferroptosis :+: Myocardial cellular injury	Mice	32377745	_NA_	2021/12/7	FerrDb team
198	Ferroptosis	Ferroptosis :+: Cardiomyopathy	Mice	32349646	_NA_	2021/12/9	FerrDb team
199	Ferroptosis	Ferroptosis :-: Extrahepatic cholangiocarcinoma	Human	32891325	_NA_	2021/12/9	FerrDb team
200	Ferroptosis	Ferroptosis :+: Early brain injury	Rat	32314126	Early brain injury (EBI) plays a key role in the poor prognoses of SAH (Subarachnoid hemorrhage).	2021/12/9	FerrDb team
201	Ferroptosis	Ferroptosis :+: Parkinson’s disease	Human	32276028	_NA_	2021/12/9	FerrDb team
202	Ferroptosis	Ferroptosis :-: Colorectal cancer	Human	32308771	_NA_	2021/12/9	FerrDb team
203	Ferroptosis	Ferroptosis :+: Acute kidney injury	Rat	32219613	_NA_	2021/12/16	FerrDb team
204	Ferroptosis	Ferroptosis :+: Nonalcoholic steatohepatitis	Mice	32145145	_NA_	2021/12/19	FerrDb team
205	Ferroptosis	Ferroptosis :+: Acute lung injury	Mice	32203170	_NA_	2021/12/19	FerrDb team
206	Ferroptosis	Ferroptosis :+: Acute lung injury	Mice	32161620	_NA_	2021/12/22	FerrDb team
207	Ferroptosis	Ferroptosis :+: Acute pancreatitis	Mice	32115146	_NA_	2021/12/22	FerrDb team
208	Ferroptosis	Ferroptosis :+: Acute liver failure	Mice	32094346	_NA_	2021/12/30	FerrDb team
209	Ferroptosis	Ferroptosis :+: Ulcerative colitis	Human	32015337	_NA_	2021/12/30	FerrDb team
210	Ferroptosis	Ferroptosis :+: Ischemia reperfusion injury	Mice	32029897	_NA_	2021/12/30	FerrDb team
211	Ferroptosis	Ferroptosis :+: Acute kidney injury	Mice	31996668	_NA_	2021/12/30	FerrDb team
212	Ferroptosis	Ferroptosis :+: Kidney injury	Mice	32051732	_NA_	2021/12/30	FerrDb team
213	Ferroptosis	Ferroptosis :+: Diabetes mellitus myocardial ischemia/reperfusion injury	Rat	31809190	_NA_	2022/1/7	FerrDb team
214	Ferroptosis	Ferroptosis :+: Acute myocardial infarction	Mice	31740582	_NA_	2022/1/7	FerrDb team
215	Ferroptosis	Ferroptosis :+: Nonalcoholic steatohepatitis	Mice	31610178	_NA_	2022/1/10	FerrDb team
216	Ferroptosis	Ferroptosis :+: Sarcopenia	Mice	33390840	_NA_	2022/1/19	FerrDb team
217	Ferroptosis	Ferroptosis :+: Cisplatin-induced hearing loss	Mice	34302894	_NA_	2022/1/26	FerrDb team
218	Ferroptosis	Ferroptosis :+: Age-related cataracts	Human, mice	33722625	_NA_	2022/1/26	FerrDb team
219	Ferroptosis	Ferroptosis :+: Pulmonary fibrosis	Mice	34175430	_NA_	2022/2/10	FerrDb team
220	Ferroptosis	Ferroptosis :+: Diabetic renal tubular injury	Mice	33679620	_NA_	2022/2/12	FerrDb team
221	Ferroptosis	Ferroptosis :+: Amyotrophic lateral sclerosis	Human, mice	34145375	_NA_	2022/2/21	FerrDb team
222	Ferroptosis	Ferroptosis :+: Intestinal barrier injury	Rat	34257815	_NA_	2022/2/23	FerrDb team
231	Ferroptosis	Ferroptosis :+: Endometrial hyperplasia	Mice	33771639	_NA_	2022/3/15	FerrDb team
232	Ferroptosis	Ferroptosis :+: Fatty liver	gibel carp	33952209	Bioinformatics methods are used.	2022/3/22	FerrDb team
233	Ferroptosis	Ferroptosis :-: Prostate cancer	Human	33483372	_NA_	2022/3/30	FerrDb team
234	Ferroptosis	Ferroptosis :+: Diabetic atherosclerosis	Mice	34508760	_NA_	2022/3/30	FerrDb team
235	Ferroptosis	Ferroptosis :+: Autosomal dominant polycystic kidney disease	Mice	34716241	_NA_	2022/3/31	FerrDb team
236	Ferroptosis	Ferroptosis :-: Obesity	Mice	34441564	_NA_	2022/4/25	FerrDb team
237	Ferroptosis	Ferroptosis :+: Psoriatic inflammation	Human, mice	34707088	_NA_	2022/4/25	FerrDb team
238	Ferroptosis	Ferroptosis :+: Hyperoxic lung injury	Rat	34703276	_NA_	2022/4/25	FerrDb team
239	Ferroptosis	Ferroptosis :+: Experimental autoimmune hepatitis	Mice	34966478	_NA_	2022/5/5	FerrDb team
240	Ferroptosis	Ferroptosis :+: Alzheimer's disease	Mice	33398092	_NA_	2022/5/12	FerrDb team
