# Supplementary material for: Exploring the molecular mechanisms of ferroptosis-related genes in periodontitis: a multi-dataset analysis
Source: BMC Oral Health. 2024 May 27;24:611. doi: 10.1186/s12903-024-04342-2 (PMC11129485; doi:10.1186/s12903-024-04342-2)
Supplement: Supplementary file 1 — Supplementary Material 1. [file 12903_2024_4342_MOESM1_ESM.zip › Availability of data and materials/ferroptosis/ferroptosis_inducer.txt]

id	rcd	molecule	name	pubchemcid	pmid	remark	latestupdate	datasource
1	Ferroptosis	Erastin	Erastin	11214940	22632970		2020/12/31	FerrDb team
2	Ferroptosis	Glutamate	Glutamate	_NA_	22632970		2020/12/31	FerrDb team
3	Ferroptosis	SAS	Sulfasalazine	5339	22632970		2020/12/31	FerrDb team
4	Ferroptosis	Sorafenib	Sorafenib	216239	23505071		2020/12/31	FerrDb team
5	Ferroptosis	Erastin	Erastin	11214940	24439385		2020/12/31	FerrDb team
6	Ferroptosis	RSL3	(1S,3R)-RSL3	1750826	24439385		2020/12/31	FerrDb team
7	Ferroptosis	Erastin	Erastin	11214940	24844246		2020/12/31	FerrDb team
8	Ferroptosis	Sorafenib	Sorafenib	216239	24844246		2020/12/31	FerrDb team
9	Ferroptosis	Sorafenib	Sorafenib	216239	25368241		2020/12/31	FerrDb team
10	Ferroptosis	APAP	Acetaminophen	1983	25962350		2020/12/31	FerrDb team
11	Ferroptosis	ART	Artesunate	6917864	26097885		2020/12/31	FerrDb team
12	Ferroptosis	Artemisinin	Qinghaosu	68827	26407947		2020/12/31	FerrDb team
13	Ferroptosis	Artenimol	Artenimol	3000518	26407947		2020/12/31	FerrDb team
14	Ferroptosis	FINO2	1,2-dioxolane	138198	26797166		2020/12/31	FerrDb team
15	Ferroptosis	ART	Artesunate	6917864	26878598		2020/12/31	FerrDb team
16	Ferroptosis	CN-A	Cotylenin A	5477444	27375275		2020/12/31	FerrDb team
17	Ferroptosis	PEITC	Phenethyl isothiocyanate	16741	27375275		2020/12/31	FerrDb team
18	Ferroptosis	Siramesine	Siramesine	9829526	27441659		2020/12/31	FerrDb team
19	Ferroptosis	Lapatinib	Lapatinib	208908	27441659		2020/12/31	FerrDb team
20	Ferroptosis	DHA	Dihydroartemisinin	3000518	27477901		2020/12/31	FerrDb team
21	Ferroptosis	MPP+	1-methyl-4-phenylpyridinium	39484	28250973		2020/12/31	FerrDb team
22	Ferroptosis	Haloperidol	Haloperidol	3559	28756230		2020/12/31	FerrDb team
23	Ferroptosis	Siramesine	Siramesine	9829526	28827805		2020/12/31	FerrDb team
24	Ferroptosis	Lapatinib	Lapatinib	208908	28827805		2020/12/31	FerrDb team
25	Ferroptosis	Salinomycin	Salinomycin	3085092	28937680		2020/12/31	FerrDb team
26	Ferroptosis	Piperlongumine	Piperlongumine	637858	29393418		2020/12/31	FerrDb team
27	Ferroptosis	FINO2	1,2-dioxolane	138198	29610484		2020/12/31	FerrDb team
28	Ferroptosis	PAB	Pseudolaric acid B	71307573	29702192		2020/12/31	FerrDb team
29	Ferroptosis	D13	Albiziabioside A derivative D13	_NA_	30142612		2020/12/31	FerrDb team
30	Ferroptosis	Epunctanone	Epunctanone	_NA_	30195869		2020/12/31	FerrDb team
31	Ferroptosis	SRS 16-86	SRS 16-86	_NA_	30352209		2020/12/31	FerrDb team
32	Ferroptosis	RSL3	(1S,3R)-RSL3	1750826	30524291		2020/12/31	FerrDb team
33	Ferroptosis	ART	Artesunate	6917864	30551460		2020/12/31	FerrDb team
34	Ferroptosis	DHA	Dihydroartemisinin	3000518	30557609		2020/12/31	FerrDb team
35	Ferroptosis	IKE	Imidazole ketone erastin	91824786	30799221		2020/12/31	FerrDb team
36	Ferroptosis	Ferroptocide	Ferroptocide	137530033	31086302		2020/12/31	FerrDb team
37	Ferroptosis	DHA	Dihydroartemisinin	3000518	31114026		2020/12/31	FerrDb team
38	Ferroptosis	SAS	Sulfasalazine	5339	31173262		2020/12/31	FerrDb team
39	Ferroptosis	Typhaneoside	Typhaneoside	6326228	31301767		2020/12/31	FerrDb team
40	Ferroptosis	Neratinib	Neratinib	9915743	31409375		2020/12/31	FerrDb team
41	Ferroptosis	MNPE	1-Methylnaphthalene-4-propionate endoperoxide	13640687	31445701		2020/12/31	FerrDb team
42	Ferroptosis	GA	Gallic acid	370	31455047		2020/12/31	FerrDb team
43	Ferroptosis	DHA	Dihydroartemisinin	3000518	31519193		2020/12/31	FerrDb team
44	Ferroptosis	ART	Artesunate	6917864	31537387		2020/12/31	FerrDb team
45	Ferroptosis	APAP	Acetaminophen	1983	31541463		2020/12/31	FerrDb team
46	Ferroptosis	D-2-HG	D-2-hydroxyglutarate	439391	31591388		2020/12/31	FerrDb team
47	Ferroptosis	PG	8-O-beta-glucopyranoside	101159014	31606381		2020/12/31	FerrDb team
48	Ferroptosis	Siramesine	Siramesine	9829526	31636810		2020/12/31	FerrDb team
49	Ferroptosis	Lapatinib	Lapatinib	208908	31636810		2020/12/31	FerrDb team
50	Ferroptosis	DT	Dihydroisotanshinone I	89406	31736748		2020/12/31	FerrDb team
51	Ferroptosis	Acrolein	Acrolein	7847	31887216		2020/12/31	FerrDb team
52	Ferroptosis	Ruscogenin	Ruscogenin	441893	31894321		2020/12/31	FerrDb team
53	Ferroptosis	Erastin	Erastin	11214940	31897145		2020/12/31	FerrDb team
54	Ferroptosis	Sorafenib	Sorafenib	216239	31897145		2021/4/8	FerrDb team
55	Ferroptosis	Artemisinin	Artemisinin	103905865	33359684		2021/4/10	FerrDb team
56	Ferroptosis	FAC	Ferric ammonium citrate	14457	33376672		2021/4/24	FerrDb team
57	Ferroptosis	AA	Arachidonic acid	444899	33288688		2021/4/30	FerrDb team
58	Ferroptosis	Quisinostat	Quisinostat	11538455	33290780		2021/5/3	FerrDb team
59	Ferroptosis	Formaldehyde	Formaldehyde	712	33259821		2021/5/9	FerrDb team
60	Ferroptosis	SFN	Sulforaphane	5350	33365082		2021/5/18	FerrDb team
61	Ferroptosis	SCHL	soyauxinium chloride	_NA_	33245930		2021/5/26	FerrDb team
62	Ferroptosis	DEHP	di (2-ethylhexyl) phthalate	7057919	33272674		2021/6/1	FerrDb team
63	Ferroptosis	Curcumin	Curcumin	969516	33294119		2021/6/7	FerrDb team
64	Ferroptosis	5-ALA	5-aminolevulinic acid	137	33210267		2021/6/14	FerrDb team
65	Ferroptosis	cholesterol	cholesterol	5997	33208460		2021/6/19	FerrDb team
66	Ferroptosis	TalaA	talaroconvolutin A	6475761	33203867		2021/6/23	FerrDb team
67	Ferroptosis	Flubendazole	Flubendazole	35802	33197601		2021/6/30	FerrDb team
68	Ferroptosis	6-Gingerol	6-Gingerol	442793	33281606		2021/7/4	FerrDb team
69	Ferroptosis	Butyrate	Butyrate	104775	33298848		2021/7/8	FerrDb team
70	Ferroptosis	DCA	dichloroacetate	25975	33166055		2021/7/16	FerrDb team
71	Ferroptosis	Sorafenib	Sorafenib	216239	33162029		2021/7/20	FerrDb team
72	Ferroptosis	FIPC-1	Ferroptosis Inducing Peroxide for Chemoproteomics-1		33124817		2021/7/29	FerrDb team
73	Ferroptosis	PACMA31	PACMA31	66555902	33124817		2021/8/5	FerrDb team
74	Ferroptosis	DHA	Dihydroartemisinin	3000518	33149601		2021/8/13	FerrDb team
75	Ferroptosis	ART	Artesunate	6917864	33121039		2021/8/20	FerrDb team
76	Ferroptosis	Disulfiram	Disulfiram	3117	33116640		2021/8/27	FerrDb team
77	Ferroptosis	Andrographis	Andrographis	5318517	32835374		2021/8/30	FerrDb team
78	Ferroptosis	Ginkgetin	Ginkgetin	5271805	33113504		2021/8/30	FerrDb team
79	Ferroptosis	H2O2	Hydrogen peroxide	784	33017631		2021/9/1	FerrDb team
80	Ferroptosis	TCBQ	Tetrachlorobenzoquinone		33017703		2021/9/6	FerrDb team
81	Ferroptosis	Itraconazole	Itraconazole	55283	32951314		2021/9/10	FerrDb team
82	Ferroptosis	ART	Artemether	68911	32947011		2021/9/13	FerrDb team
83	Ferroptosis	Hcy	Homocysteine	91552	32896601		2021/9/17	FerrDb team
84	Ferroptosis	ART	Artesunate	6917864	32957040		2021/9/17	FerrDb team
85	Ferroptosis	decitabine	decitabine	451668	32984038		2021/9/26	FerrDb team
86	Ferroptosis	Ori	Oridonin	5321010	32869425		2021/9/27	FerrDb team
87	Ferroptosis	MI‑463	menin‑MLL inhibitor MI‑463		32945449		2021/9/27	FerrDb team
88	Ferroptosis	SRT1720	SRT1720	25232708	32896720		2021/9/27	FerrDb team
89	Ferroptosis	resveratrol	resveratrol	445154	32896720		2021/9/27	FerrDb team
90	Ferroptosis	QD394	QD394	_NA_	32809827		2021/10/8	FerrDb team
91	Ferroptosis	QD394-Me	QD394-Me	_NA_	32809827		2021/10/8	FerrDb team
92	Ferroptosis	Tan IIA	Tanshinone IIA	164676	32776119		2021/10/8	FerrDb team
93	Ferroptosis	Doranidazole	Doranidazole	164486	32807853		2021/10/13	FerrDb team
94	Ferroptosis	Misonidazole	Misonidazole	26105	32807853		2021/10/13	FerrDb team
95	Ferroptosis	FTY720	fingolimod	107970	32810509		2021/10/14	FerrDb team
96	Ferroptosis	SS	sodium selenite	24934	32805675		2021/10/14	FerrDb team
97	Ferroptosis	DHI	Dihydrotanshinone I	11425923	32863935		2021/10/14	FerrDb team
98	Ferroptosis	6-OHDA	6-hydroxydopamine	4624	32770451		2021/10/15	FerrDb team
99	Ferroptosis	Chrysophanol	Chrysophanol	10208	32811746		2021/10/17	FerrDb team
100	Ferroptosis	Irisin	Irisin	381127532	32953980		2021/10/28	FerrDb team
101	Ferroptosis	AUR	Auranofin	24199313	32732975		2021/11/4	FerrDb team
102	Ferroptosis	FC	Formosanin C	21603986	32751249		2021/11/4	FerrDb team
103	Ferroptosis	7J	quinazolinyl-arylurea derivatives 7J	_NA_	32827851		2021/11/5	FerrDb team
104	Ferroptosis	DGLA	dihomogamma linolenic acid	5280581	32652074		2021/11/11	FerrDb team
105	Ferroptosis	SAS	Sulfasalazine	5339	32782585		2021/11/16	FerrDb team
106	Ferroptosis	DHA	Dihydroartemisinin	3000518	32452511		2021/11/17	FerrDb team
107	Ferroptosis	Arsenic	Arsenic	5359596	32593899		2021/11/18	FerrDb team
108	Ferroptosis	NaAsO2	Sodium arsenite	443495	32593899		2021/11/18	FerrDb team
109	Ferroptosis	JQ1	JQ1	46907787	32536370		2021/11/21	FerrDb team
110	Ferroptosis	I-BET151	I-BET151	52912189	32536370		2021/11/21	FerrDb team
111	Ferroptosis	GNA	Gambogenic Acid	10794070	32533954		2021/11/25	FerrDb team
112	Ferroptosis	Solasonine	Solasonine	119247	32531676		2021/11/25	FerrDb team
113	Ferroptosis	Aridanin	Aridanin	73146	32559584		2021/11/25	FerrDb team
114	Ferroptosis	ATPR	all-trans retinoic acid derivative		32534056		2021/11/26	FerrDb team
115	Ferroptosis	SAS	Sulfasalazine	5339	32685019		2021/11/20	FerrDb team
116	Ferroptosis	H2O2	Hydrogen peroxide	784	33335755		2021/11/30	FerrDb team
117	Ferroptosis	Rapamycin	Rapamycin	71308609	32457486		2021/11/30	FerrDb team
118	Ferroptosis	Salinomycin	Salinomycin	3085092	32083771		2021/12/1	FerrDb team
119	Ferroptosis	AUR	Auranofin	24199313	32416440		2021/12/1	FerrDb team
120	Ferroptosis	Erastin	Erastin	11214940	32416440		2021/12/1	FerrDb team
121	Ferroptosis	BSO	buthionine sulfoxime	119565	32416440		2021/12/1	FerrDb team
122	Ferroptosis	RSL3	(1S,3R)-RSL3	1750826	32416440		2021/12/1	FerrDb team
123	Ferroptosis	busulfan	busulfan	2478	32416107		2021/12/1	FerrDb team
124	Ferroptosis	Erianin	Erianin	11214940	32382060		2021/12/2	FerrDb team
125	Ferroptosis	DOX	Doxorubicin	31703	32376803		2021/12/2	FerrDb team
126	Ferroptosis	KA	Kainic acid	10255	32327603	_NA_	2021/12/9	FerrDb team
127	Ferroptosis	ART	Artesunate	6917864	32283634	_NA_	2021/12/9	FerrDb team
128	Ferroptosis	β-elemene	beta-Elemene	6918391	32308771	Combinative treatment with cetuximab.	2021/12/9	FerrDb team
129	Ferroptosis	PEITC	β-Phenethyl isothiocyanate	16741	32322335	_NA_	2021/12/15	FerrDb team
130	Ferroptosis	IMCA	2-imino-6-methoxy-2H-chromene-3-carbothioamide	828049	32322334	A benzopyran derivative.	2021/12/15	FerrDb team
131	Ferroptosis	Vorinostat	Vorinostat	5311	32235498	Combined with SASP.	2021/12/16	FerrDb team
132	Ferroptosis	ML210	[4-[Bis(4-chlorophenyl)methyl]-1-piperazinyl]-(5-methyl-4-nitro-3-isoxazolyl)methanone	49766530	32231343	No specific instructions.	2021/12/16	FerrDb team
133	Ferroptosis	FAC	Ferric ammonium citrate	14457	32217194	_NA_	2021/12/17	FerrDb team
134	Ferroptosis	ACP	Actinidia chinensis Planch	_NA_	32203890	Traditional Chinise medicine	2021/12/17	FerrDb team
135	Ferroptosis	Zalcitabine	Zalcitabine	24066	32186434	_NA_	2021/12/19	FerrDb team
136	Ferroptosis	D-gal	D-Galactose	6036	32112499	_NA_	2021/12/20	FerrDb team
137	Ferroptosis	Vitamin C	Ascorbic acid	54670067	32183295	_NA_	2021/12/20	FerrDb team
138	Ferroptosis	NaAsO2	Sodium arsenite	443495	32151864	_NA_	2021/12/20	FerrDb team
139	Ferroptosis	PEITC	Phenethyl isothiocyanate	16741	32132657	_NA_	2021/12/22	FerrDb team
140	Ferroptosis	Nitroprusside	Sodium nitroprusside	11953895	32122653	_NA_	2021/12/22	FerrDb team
141	Ferroptosis	LPS	Lipopolysaccharide	11970143	32161620	_NA_	2021/12/22	FerrDb team
142	Ferroptosis	APAP	Acetaminophen	1983	32094346	_NA_	2021/12/30	FerrDb team
143	Ferroptosis	AF	Amentoflavone	5281600	32057904	_NA_	2021/12/30	FerrDb team
144	Ferroptosis	Furosine	Furosine	92043346	32155537	_NA_	2021/12/30	FerrDb team
145	Ferroptosis	Acrolein	Acrolein	7847	31975626	_NA_	2021/12/30	FerrDb team
146	Ferroptosis	Methyl vinyl ketone	Methyl vinyl ketone	6570	31975626	_NA_	2021/12/30	FerrDb team
147	Ferroptosis	Sodium Chlorate	Sodium Chlorate	516902	31935947	_NA_	2021/12/30	FerrDb team
148	Ferroptosis	β-d-Xyloside	4-methylumbelliferyl-β-d-xylopyranoside	92229	31935947	_NA_	2021/12/30	FerrDb team
149	Ferroptosis	H2O2	Hydrogen peroxide	784	32115506	_NA_	2022/1/7	FerrDb team
150	Ferroptosis	Ibuprofen	Ibuprofen	3672	31490283	_NA_	2022/1/7	FerrDb team
151	Ferroptosis	CH	Cumene hydroperoxide	6629	31901729	_NA_	2022/1/7	FerrDb team
152	Ferroptosis	ALZ003	ALZ003	_NA_	31896509	A curcumin analog.	2022/1/7	FerrDb team
153	Ferroptosis	Ruscogenin	Ruscogenin	441893	31894321	_NA_	2022/1/7	FerrDb team
154	Ferroptosis	Sorafenib	Sorafenib	216239	31679460	_NA_	2022/1/7	FerrDb team
155	Ferroptosis	Arsenic	Arsenic	5359596	31735470	_NA_	2022/1/10	FerrDb team
156	Ferroptosis	NaAsO2	Sodium arsenite	443495	31735470	_NA_	2022/1/10	FerrDb team
157	Ferroptosis	APAP	Acetaminophen	1983	31541463	_NA_	2022/1/10	FerrDb team
158	Ferroptosis	DHA	Dihydroartemisinin	3000518	31114026	_NA_	2022/1/10	FerrDb team
159	Ferroptosis	Artemisinin	Artemisinin	68827	31114026	_NA_	2022/1/10	FerrDb team
160	Ferroptosis	DMOCPTL	DMOCPTL	_NA_	33472669	A derivative of natural product parthenolide.	2022/1/19	FerrDb team
161	Ferroptosis	ferric citrate	ferric citrate	61300	33390840	_NA_	2022/1/19	FerrDb team
162	Ferroptosis	Quercetin	Quercetin	5280343	33347603	_NA_	2022/1/19	FerrDb team
163	Ferroptosis	EF24	3,5-bis((E)-2-fluorobenzylidene)piperidin-4-one hydrochloride	70674488	33453607	A synthetic analogue of curcumin.	2022/1/19	FerrDb team
164	Ferroptosis	Cis	Cisplatin	5702198	34302894	_NA_	2022/1/26	FerrDb team
165	Ferroptosis	Curcumin	Curcumin	969516	33656766	_NA_	2022/2/10	FerrDb team
166	Ferroptosis	NaAsO2	Sodium arsenite	443495	33722599	_NA_	2022/2/10	FerrDb team
167	Ferroptosis	BLM	bleomycin	5460769	34175430	_NA_	2022/2/10	FerrDb team
168	Ferroptosis	MPP+	1-methyl-4-phenylpyridinium	39484	33737050	_NA_	2022/2/10	FerrDb team
169	Ferroptosis	Temozolomide	Temozolomide	5394	34427071	_NA_	2022/2/10	FerrDb team
170	Ferroptosis	Metformin	Metformin	4091	34162423	_NA_	2022/2/12	FerrDb team
171	Ferroptosis	Arginine	Arginine	6322	34162423	_NA_	2022/2/12	FerrDb team
172	Ferroptosis	PQ	Paraquat	15939	34394837	_NA_	2022/2/21	FerrDb team
173	Ferroptosis	AA	Aristolochic acid	2236	34673015	_NA_	2022/2/23	FerrDb team
174	Ferroptosis	ALI	Aristolactam I	96710	34673015	A nephrotoxic metabolite of AAI.	2022/2/23	FerrDb team
175	Ferroptosis	ITC-ARi 13	isothiocyanate-containing hybrid AR antagonist	_NA_	33470049	Combined with BSO to induce ferroptosis.	2022/2/24	FerrDb team
176	Ferroptosis	BSO	Sulfoximine	21116448	33470049	Combined with ITC-ARi 13 to induce ferroptosis.	2022/2/24	FerrDb team
177	Ferroptosis	T-2 toxin	T-2 toxin	5284461	34918923	_NA_	2022/2/24	FerrDb team
178	Ferroptosis	Apatinib	Apatinib	11315474	33544270	_NA_	2022/2/24	FerrDb team
179	Ferroptosis	Metformin	Metformin	4091	33522578	_NA_	2022/2/24	FerrDb team
180	Ferroptosis	Ferrous sulfate	Ferrous sulfate	24393	34747604	_NA_	2022/2/24	FerrDb team
181	Ferroptosis	ZINC	ZINC	23994	34922903	_NA_	2022/2/24	FerrDb team
182	Ferroptosis	DT	Dihydroisotanshinone I	89406	33862493	_NA_	2022/3/2	FerrDb team
183	Ferroptosis	CCCP	carbonyl cyanide-m-chlorophenyl-hydrazine	2603	33594527	A mitophagy agonist.	2022/3/2	FerrDb team
184	Ferroptosis	LPS	Lipopolysaccharide	11970143	33774026	_NA_	2022/3/2	FerrDb team
185	Ferroptosis	NaIO3	Sodium iodate	23675764	33895485	_NA_	2022/3/2	FerrDb team
186	Ferroptosis	glucose	glucose	5793	33565572	High glucose(25 mM) could induce ferroptosis.	2022/3/2	FerrDb team
187	Ferroptosis	MC-LR	Microcystin-LR	445434	34365207	_NA_	2022/3/2	FerrDb team
188	Ferroptosis	DHA	Dihydroartemisinin	3000518	34558645	_NA_	2022/3/2	FerrDb team
189	Ferroptosis	NaIO3	Sodium iodate	23675764	33658488	_NA_	2022/3/2	FerrDb team
190	Ferroptosis	Orlistat	Orlistat	3034010	34085184	Orlistat induces ferroptosis-like cell death.	2022/3/2	FerrDb team
191	Ferroptosis	Cd	Cadmium	23973	34520822	_NA_	2022/3/2	FerrDb team
192	Ferroptosis	Vitamin C	Ascorbic acid	54670067	33714759	Also known as ascorbic acid.	2022/3/2	FerrDb team
193	Ferroptosis	olaparib	olaparib	23725625	33722571	_NA_	2022/3/2	FerrDb team
194	Ferroptosis	Cd	Cadmium	23973	34610361	_NA_	2022/3/2	FerrDb team
195	Ferroptosis	MPP+	Cyperquat	39484	33634378	_NA_	2022/3/2	FerrDb team
196	Ferroptosis	Ketamine	Ketamine	3821	34800882	_NA_	2022/3/2	FerrDb team
197	Ferroptosis	Cd	Cadmium	23973	34558789	_NA_	2022/3/3	FerrDb team
198	Ferroptosis	Everolimus	Everolimus	6442177	34648917	_NA_	2022/3/8	FerrDb team
199	Ferroptosis	Tan IIA	Tanshinone IIA	164676	34661962	_NA_	2022/3/8	FerrDb team
200	Ferroptosis	GA	18b-Glycyrrhetic acid	9897771	34271106	An active compound from medicinal herbal Licorice.	2022/3/8	FerrDb team
201	Ferroptosis	TPZ	Tirapazamine	135413511	34147710	_NA_	2022/3/9	FerrDb team
202	Ferroptosis	PRLX93936	PRLX93936	11559627	34237431	An analog of erastin.	2022/3/9	FerrDb team
203	Ferroptosis	Cis	Cisplatin	5702198	34237431	_NA_	2022/3/9	FerrDb team
204	Ferroptosis	Chrysin	Chrysin	5281607	34673014	_NA_	2022/3/9	FerrDb team
205	Ferroptosis	gem	gemcitabine	60750	34673014	_NA_	2022/3/9	FerrDb team
218	Ferroptosis	Auriculasin	Auriculasin	5358846	34872005		2022/3/16	FerrDb team
220	Ferroptosis	Shuganning injection	Shuganning injection	_NA_	33827043	A traditional Chinese patent medicine, which is composed of 4 herbal extracts, including Ganoderma Lucidum, Isatidis Radix, Gardeniae Fructus, Artemisiae Scopariae Herba, and a flavone glycoside baicalin.	2022/3/15	FerrDb team
221	Ferroptosis	PAL	Ringer's lactate	6335487	33940548	_NA_	2022/3/15	FerrDb team
222	Ferroptosis	Guizhi Fuling Capsule	Guizhi Fuling Capsule	_NA_	33771639	A classical traditional Chinese medicine. This formulation consists of five mainly herbs including Cinnamomum cassia Presl (Cinnamomi Ramulus), Poria cocos (Schw.) Wolf (Poria), Paeonia suffruticosa Andr. (Moutan Cortex), Paeonia lactiflora Pall (Paeoniae Radix Alba), and Prunus persica (L.). Batsch (Persicae Semen).	2022/3/15	FerrDb team
223	Ferroptosis	27HC	27-Hydroxycholesterol	123976	34429409	_NA_	2022/3/15	FerrDb team
224	Ferroptosis	Juglone	Juglone	3806	34100505	_NA_	2022/3/15	FerrDb team
225	Ferroptosis	ent-Kaurane diterpenoids	11β-hydroxy-ent-16-kaurene-15-one	_NA_	33905957	A ent-kaurane diterpenoid isolated from Chinese liverworts Jungermannia tetragona Lindenb.	2022/3/15	FerrDb team
226	Ferroptosis	Auriculasin	Auriculasin	5358846	34872005	_NA_	2022/3/16	FerrDb team
227	Ferroptosis	OA	Oleanolic acid	10494	33548628	_NA_	2022/3/16	FerrDb team
239	Ferroptosis	HD	hydnocarpin D	11431204	33926261	_NA_	2022/3/20	FerrDb team
240	Ferroptosis	FK228	Romidepsin	5352062	34600336	_NA_	2022/3/21	FerrDb team
241	Ferroptosis	Andrographis	Andrographis	5318517	33824419	_NA_	2022/3/21	FerrDb team
242	Ferroptosis	RF-A	robustaflavone A	_NA_	33639365	A C-3′-C-6″ biflavonoid isolated from Selaginella trichoclada.	2022/3/21	FerrDb team
243	Ferroptosis	PunA	Punicic Acid	5281126	34444911	_NA_	2022/3/21	FerrDb team
244	Ferroptosis	DM10	1,1′-(Decane-1,10-diyl)bis(5-fluoroindoline-2,3-dione)	_NA_	33495517	A bis-isatin derivative.	2022/3/21	FerrDb team
245	Ferroptosis	(R)-DCPP	Dichlorprop-P	119435	34196530	A chiral herbicide, tested in A. thaliana.	2022/3/22	FerrDb team
246	Ferroptosis	Alumina	Alumina	14769	33858114	_NA_	2022/3/22	FerrDb team
247	Ferroptosis	R4–6A2	R4–6A2	_NA_	33858114	IFN-γ neutralizing antibody.	2022/3/22	FerrDb team
248	Ferroptosis	DOX	Doxorubicin	31703	34296293	_NA_	2022/3/22	FerrDb team
249	Ferroptosis	Nortriptyline hydrochloride	Nortriptyline hydrochloride	441358	34609966	_NA_	2022/3/30	FerrDb team
250	Ferroptosis	Dioscin	Dioscin	119245	33878610	_NA_	2022/3/30	FerrDb team
251	Ferroptosis	m6A	N6-methyladenosine	102175	34607160	Inhibition of m6A modification confers resistance to HSC ferroptosis.	2022/3/30	FerrDb team
252	Ferroptosis	DMF	Dimethyl fumarate	637568	33876201	_NA_	2022/3/30	FerrDb team
253	Ferroptosis	DHA	Dihydroartemisinin	3000518	34262021	DHA exhibits synergistic therapeutic efficacy with cisplatin.	2022/3/30	FerrDb team
254	Ferroptosis	Cis	Cisplatin	5702198	34262021	Cisplatin exhibits synergistic therapeutic efficacy with DHA.	2022/3/30	FerrDb team
255	Ferroptosis	Flubendazole	Flubendazole	35802	33197601	_NA_	2022/3/30	FerrDb team
256	Ferroptosis	Disulfiram	Disulfiram	3117	34482117	_NA_	2022/3/30	FerrDb team
257	Ferroptosis	CuB	cucurbitacin B	5281316	33664249	_NA_	2022/3/30	FerrDb team
258	Ferroptosis	αESA	alpha-Eleostearic acid	5281115	33854057	_NA_	2022/3/30	FerrDb team
259	Ferroptosis	BEBT-908	BEBT-908	59474330	34711611	A dual-targeting PI3K and HDAC inhibitor.	2022/3/30	FerrDb team
260	Ferroptosis	Heteronemin	Heteronemin	21589810	33488943	_NA_	2022/3/30	FerrDb team
261	Ferroptosis	ZVI-NP	zero-valent-iron nanoparticle	_NA_	34093872	_NA_	2022/3/31	FerrDb team
262	Ferroptosis	Testosterone	Testosterone	6013	34645612	Supraphysiologic levels of testosterone.	2022/3/31	FerrDb team
263	Ferroptosis	Withaferin A	Withaferin A	265237	34884535	_NA_	2022/3/31	FerrDb team
264	Ferroptosis	Cis	Cisplatin	5702198	33781830	_NA_	2022/4/6	FerrDb team
265	Ferroptosis	rapa	rapamycin	5284616	34869326	_NA_	2022/4/7	FerrDb team
266	Ferroptosis	polyphyllin III	polyphyllin III	101377611	34040532	_NA_	2022/4/7	FerrDb team
267	Ferroptosis	APAP	Acetaminophen	1983	34401974	_NA_	2022/4/7	FerrDb team
268	Ferroptosis	Apatinib	Apatinib	11315474	33603479	_NA_	2022/4/7	FerrDb team
269	Ferroptosis	Levobupivacaine	Levobupivacaine	92253	34177591	_NA_	2022/4/7	FerrDb team
270	Ferroptosis	Sorafenib	Sorafenib	216239	34811833	_NA_	2022/4/8	FerrDb team
271	Ferroptosis	PdtaA	2-pyridylhydrazone dithiocarbamate s-acetic acid	_NA_	34917147	_NA_	2022/4/8	FerrDb team
272	Ferroptosis	Acrolein	Acrolein	7847	34813903	_NA_	2022/4/10	FerrDb team
273	Ferroptosis	Itaconic acid	Itaconic acid	811	34735880	_NA_	2022/4/10	FerrDb team
274	Ferroptosis	Hepcidin	Hepcidin	139033195	34987706	_NA_	2022/4/10	FerrDb team
275	Ferroptosis	20-HETE	20-Hydroxyeicosatetraenoic acid	5283157	34867747	An arachidonic acid metabolite.	2022/4/11	FerrDb team
276	Ferroptosis	FIN56	N2,N7-dicyclohexyl-9-(hydroxyimino)-9H-fluorene-2,7-disulfonamide	118986699	34659551	_NA_	2022/4/12	FerrDb team
277	Ferroptosis	propofol	propofol	4943	34589146	_NA_	2022/4/12	FerrDb team
278	Ferroptosis	DATS	Diallyl trisulfide	16315	34044656	_NA_	2022/4/12	FerrDb team
279	Ferroptosis	Ketamine	Ketamine	3821	34566408	_NA_	2022/4/12	FerrDb team
280	Ferroptosis	TC	tagitinin C	11256548	34345202	_NA_	2022/4/12	FerrDb team
281	Ferroptosis	Erianin	Erianin	11214940	34776986	A natural product.	2022/4/12	FerrDb team
282	Ferroptosis	ART	Artesunate	6917864	34628002	_NA_	2022/4/12	FerrDb team
283	Ferroptosis	lycorine	lycorine	72378	34594422	_NA_	2022/4/12	FerrDb team
284	Ferroptosis	ZA	Zoledronic acid	68740	35003915	_NA_	2022/4/12	FerrDb team
285	Ferroptosis	Metformin	Metformin	4091	34644456	Metformin is an inhibitor in some other papers.	2022/4/12	FerrDb team
286	Ferroptosis	Baicalin	Baicalin	64982	35024325	Baicalin is an inhibitor in some other papers.	2022/4/12	FerrDb team
287	Ferroptosis	RSL3	(1S,3R)-RSL3	1750826	34987700	_NA_	2022/4/17	FerrDb team
288	Ferroptosis	ART	Artesunate	6917864	34093811	A derivative of artemisinin.	2022/4/17	FerrDb team
289	Ferroptosis	DHA	Dihydroartemisinin	3000518	34093811	A derivative of artemisinin.	2022/4/17	FerrDb team
290	Ferroptosis	DHA	Dihydroartemisinin	3000518	34129254	_NA_	2022/4/18	FerrDb team
291	Ferroptosis	PdtaA	2-pyridylhydrazone dithiocarbamate s-acetic acid	_NA_	34691357	A dithiocarbamate derivative.	2022/4/18	FerrDb team
292	Ferroptosis	Bavachin	Bavachin	14236566	34707773	_NA_	2022/4/18	FerrDb team
293	Ferroptosis	DHA	Dihydroartemisinin	3000518	34925691	_NA_	2022/4/18	FerrDb team
294	Ferroptosis	ALI	Aristolactam I	96710	33584308	_NA_	2022/4/18	FerrDb team
295	Ferroptosis	Cd	Cadmium	23973	34403946	_NA_	2022/4/18	FerrDb team
296	Ferroptosis	Lidocaine	Lidocaine	3676	34122108	_NA_	2022/4/25	FerrDb team
297	Ferroptosis	Levobupivacaine	Levobupivacaine	92253	34175840	_NA_	2022/4/25	FerrDb team
298	Ferroptosis	AA	Arachidonic acid	444899	33691090	_NA_	2022/4/25	FerrDb team
299	Ferroptosis	Trypsin	Trypsin	78383895	34562639	_NA_	2022/4/25	FerrDb team
300	Ferroptosis	Oxalate	Oxalate	71081	34659638	_NA_	2022/4/25	FerrDb team
301	Ferroptosis	NiCl2	Nickel chloride	24385	34921910	_NA_	2022/4/25	FerrDb team
302	Ferroptosis	Cetuximab	Cetuximab	_NA_	34775496	PubChem SID is 495888.	2022/5/5	FerrDb team
303	Ferroptosis	Elesclomol	Elesclomol	300471	34390123	_NA_	2022/5/5	FerrDb team
304	Ferroptosis	a2	(6R,6aR,9S,11bS,14R)-4,4-Dimethyl-8-methylene-7,11,12-trioxododecahydro-1H-6,11b-(epoxymethano)-6a,9-methanocyclohepta[a]naphthalen-14-yl valinate	_NA_	34221865	A new JDA derivative.	2022/5/5	FerrDb team
305	Ferroptosis	Honokiol	Honokiol	72303	34249443	_NA_	2022/5/5	FerrDb team
306	Ferroptosis	Herceptin	Herceptin	_NA_	34935058	A chemotherapeutic agent that targets HER2.	2022/5/5	FerrDb team
307	Ferroptosis	Atractylodin	Atractylodin	5321047	34790741	_NA_	2022/5/5	FerrDb team
308	Ferroptosis	FIN56	N2,N7-dicyclohexyl-9-(hydroxyimino)-9H-fluorene-2,7-disulfonamide	118986699	34716292	_NA_	2022/5/7	FerrDb team
309	Ferroptosis	Di-(2-ethylhexyl) phthalate	Bis(2-ethylhexyl) phthalate	8343	34863575	_NA_	2022/5/11	FerrDb team
310	Ferroptosis	Sev	sevoflurane	5206	34734006	_NA_	2022/5/11	FerrDb team
311	Ferroptosis	robustaflavone 7,5′'-dimethyl ether	robustaflavone 7,5′'-dimethyl ether	_NA_	34875389	_NA_	2022/5/11	FerrDb team
312	Ferroptosis	DNMT-1	DNA (cytosine-5)-methyltransferase 1	_NA_	34588431	PubChem SID is 160755578.	2022/5/11	FerrDb team
313	Ferroptosis	Brucine	Brucine	442021	34112960	_NA_	2022/5/11	FerrDb team
331	Ferroptosis	DHA	Dihydroartemisinin	3000518	34924133	_NA_	2022/5/15	FerrDb team
332	Ferroptosis	AF	Auranofin	138402869	33812801	The induction of lipid peroxidation and consequently ferroptosis was limited to the p53 R273H expressing cells.	2022/5/15	FerrDb team
333	Ferroptosis	BBR	Berberine	2353	34864819	_NA_	2022/5/16	FerrDb team
334	Ferroptosis	SFN	Sulforaphane	5350	35008240	_NA_	2022/5/16	FerrDb team
335	Ferroptosis	APR-246	Prima-1met	52918385	33406814	_NA_	2022/5/16	FerrDb team
336	Ferroptosis	fructose	fructose	5984	33404569	_NA_	2022/5/24	FerrDb team
337	Ferroptosis	ZZW-115	ZZW-115	25010688	34599149	_NA_	2022/5/24	FerrDb team
338	Ferroptosis	Cis	Cisplatin	5702198	34970416	Combined Treatment with UA and Cis Synergistically Increases Ferroptosis of OS Cells.	2022/5/24	FerrDb team
339	Ferroptosis	UA	Ursolic acid	64945	34970416	Combined Treatment with UA and Cis Synergistically Increases Ferroptosis of OS Cells.	2022/5/24	FerrDb team
