# Supplementary material for: Exploring the molecular mechanisms of ferroptosis-related genes in periodontitis: a multi-dataset analysis
Source: BMC Oral Health. 2024 May 27;24:611. doi: 10.1186/s12903-024-04342-2 (PMC11129485; doi:10.1186/s12903-024-04342-2)
Supplement: Supplementary file 1 — Supplementary Material 1. [file 12903_2024_4342_MOESM1_ESM.zip › Availability of data and materials/ferroptosis/ferroptosis_inhibitor.txt]

id	rcd	molecule	name	pubchemcid	pmid	remark	latestupdate	datasource
1	Ferroptosis	Fer-1	Ferrostatin-1	4068248	22632970		2020/12/31	FerrDb team
2	Ferroptosis	DFO	Deferoxamine	2973	22632970		2020/12/31	FerrDb team
3	Ferroptosis	Trolox	Trolox	40634	22632970		2020/12/31	FerrDb team
4	Ferroptosis	U0126	U0126	3006531	22632970		2020/12/31	FerrDb team
5	Ferroptosis	CHX	Cycloheximide	6197	22632970		2020/12/31	FerrDb team
6	Ferroptosis	AOA	Aminooxyacetic acid	286	22632970		2020/12/31	FerrDb team
7	Ferroptosis	CPX	Ciclopirox olamine	38911	22632970		2020/12/31	FerrDb team
8	Ferroptosis	Ebselen	Ebselen	3194	22632970		2020/12/31	FerrDb team
9	Ferroptosis	Beta-Mercaptoethanol	Beta-Mercaptoethanol	1567	22632970		2020/12/31	FerrDb team
10	Ferroptosis	DPI	Diphenylene iodonium	3101	22632970		2020/12/31	FerrDb team
11	Ferroptosis	GKT137831	GKT137831	58496428	22632970		2020/12/31	FerrDb team
12	Ferroptosis	6-AN	6-aminonicotinamide	9500	22632970		2020/12/31	FerrDb team
13	Ferroptosis	Fer-1	Ferrostatin-1	4068248	24592866		2020/12/31	FerrDb team
14	Ferroptosis	Zileuton	Zileuton	60490	26235588		2020/12/31	FerrDb team
15	Ferroptosis	Baicalein	Baicalein	5281605	27037021		2020/12/31	FerrDb team
16	Ferroptosis	XJB-5-131	XJB-5-131	11693686	27725964		2020/12/31	FerrDb team
17	Ferroptosis	JP4-039	JP4-039	44596286	27725964		2020/12/31	FerrDb team
18	Ferroptosis	vitamin E	vitamin E	14985	27262435		2020/12/31	FerrDb team
19	Ferroptosis	Fer-1	Ferrostatin-1	4068248	28386601		2020/12/31	FerrDb team
20	Ferroptosis	Lip-1	Liproxstatin-1	135735917	28386601		2020/12/31	FerrDb team
21	Ferroptosis	Lip-1	Liproxstatin-1	135735917	28489094		2020/12/31	FerrDb team
22	Ferroptosis	LA	alpha-Lipoic acid	864	29126071		2020/12/31	FerrDb team
23	Ferroptosis	Puerarin	Puerarin	5281807	29427658		2020/12/31	FerrDb team
24	Ferroptosis	Compound 37	Fer-1 analogue 37	_NA_	30354101		2020/12/31	FerrDb team
25	Ferroptosis	Compound 38	Fer-1 analogue 38	_NA_	30354101		2020/12/31	FerrDb team
26	Ferroptosis	Compound 39	Fer-1 analogue 39	_NA_	30354101		2020/12/31	FerrDb team
27	Ferroptosis	Curcumin	Curcumin	969516	30736288		2020/12/31	FerrDb team
28	Ferroptosis	EGCG	(-)-epigallocatechin-3-gallate	65064	30736288		2020/12/31	FerrDb team
29	Ferroptosis	Curcumin	Curcumin	969516	31034781		2020/12/31	FerrDb team
30	Ferroptosis	Quercetin	Quercetin	5280343	31224575	PMID is not reachable. Please use doi: 10.1093/cdn/nzz031.P06-056-19	2020/12/31	FerrDb team
31	Ferroptosis	Baicalein	Baicalein	5281605	31231224		2020/12/31	FerrDb team
32	Ferroptosis	Artepillin C	Artepillin C	5472440	31299294		2020/12/31	FerrDb team
33	Ferroptosis	Kaempferide	Kaempferide	5281666	31299294		2020/12/31	FerrDb team
34	Ferroptosis	Kaempferol	Kaempferol	5280863	31299294		2020/12/31	FerrDb team
35	Ferroptosis	Carvacrol	Carvacrol	10364	31470002		2020/12/31	FerrDb team
36	Ferroptosis	Edaravone	Edaravone	4021	31479686		2020/12/31	FerrDb team
37	Ferroptosis	IM-93	Indolylmaleimide derivative IM-93	_NA_	31531196		2020/12/31	FerrDb team
38	Ferroptosis	Glycyrrhizin	Glycyrrhizin	14982	31545489		2020/12/31	FerrDb team
39	Ferroptosis	Gastrodin	Gastrodin	115067	31698019		2020/12/31	FerrDb team
40	Ferroptosis	Rifampicin	Rifampicin	135398735	31767624		2020/12/31	FerrDb team
41	Ferroptosis	Promethazine	Promethazine	4927	31767624		2020/12/31	FerrDb team
42	Ferroptosis	Omeprazole	Omeprazole	4594	31767624		2020/12/31	FerrDb team
43	Ferroptosis	Indole-3-carbinol	Indole-3-carbinol	3712	31767624		2020/12/31	FerrDb team
44	Ferroptosis	Carvedilol	Carvedilol	2585	31767624		2020/12/31	FerrDb team
45	Ferroptosis	Propranolol	Propranolol	4946	31767624		2020/12/31	FerrDb team
46	Ferroptosis	Estradiol	Estradiol	5757	31767624		2021/5/17	FerrDb team
47	Ferroptosis	BMS536924	BMS536924	135440466	33377232		2021/6/30	FerrDb team
48	Ferroptosis	Carnosic acid	Carnosic acid	65126	33333051		2021/7/14	FerrDb team
49	Ferroptosis	Lapatinib	lapatinib	208908	33362556		2021/7/16	FerrDb team
50	Ferroptosis	Thioctic acid	Thioctic acid	864	33241887		2021/7/19	FerrDb team
51	Ferroptosis	H2S	Hydrogen sulfide	402	33290842		2021/7/21	FerrDb team
52	Ferroptosis	Melatonin	Melatonin	896	33343809		2021/7/26	FerrDb team
53	Ferroptosis	Melatonin	Melatonin	896	33206394		2021/7/28	FerrDb team
54	Ferroptosis	ICA	Icariin	5318997	33365072		2021/7/28	FerrDb team
55	Ferroptosis	DATS	diallyl trisulfide	16315	33168263		2021/8/21	FerrDb team
56	Ferroptosis	DMTS	dimethyl trisulfide	19310	33168263		2021/8/21	FerrDb team
57	Ferroptosis	galangin	galangin	5281616	33127512		2021/8/21	FerrDb team
58	Ferroptosis	EGCG	(-)-epigallocatechin-3-gallate	65064	33069855		2021/8/30	FerrDb team
59	Ferroptosis	Dynasore	Dynasore	_NA_	33050207		2021/8/30	FerrDb team
60	Ferroptosis	Quercetin	Quercetin	5280343	32992479		2021/9/6	FerrDb team
61	Ferroptosis	Tocilizumab mimotope	Tocilizumab mimotope	_NA_	32979361		2021/9/6	FerrDb team
62	Ferroptosis	BG	Ginkgolide B	_NA_	32976958		2021/9/6	FerrDb team
63	Ferroptosis	(+)-clausenamide	(+)-clausenamide	128412	32951003		2021/9/10	FerrDb team
64	Ferroptosis	EX-527	EX-527	_NA_	32896720		2021/9/27	FerrDb team
65	Ferroptosis	5-azacitidine	5-azacitidine	9444	32896720		2021/9/27	FerrDb team
66	Ferroptosis	Curculigoside	Curculigoside	158845	32861798		2021/10/8	FerrDb team
67	Ferroptosis	XJB-5-131	XJB-5-131	11693686	32796819		2021/10/14	FerrDb team
68	Ferroptosis	Quercetin	Quercetin	5280343	33364059		2021/11/5	FerrDb team
69	Ferroptosis	SIH	salicylaldehyde isonicotinoyl hydrazone	10323	32690135		2021/11/9	FerrDb team
70	Ferroptosis	Lip-1	Liproxstatin-1	135735917	32690135		2021/11/9	FerrDb team
71	Ferroptosis	Glutathione	Glutathione	124886	32690135		2021/11/9	FerrDb team
72	Ferroptosis	Melatonin	Melatonin	896	32679060		2021/11/11	FerrDb team
73	Ferroptosis	OA	Oleic acid	445639	32652074		2021/11/11	FerrDb team
74	Ferroptosis	Irisin	Irisin	_NA_	32583428		2021/11/18	FerrDb team
75	Ferroptosis	Fer-1	Ferrostatin-1	4068248	32593899		2021/11/18	FerrDb team
76	Ferroptosis	Cystine	Cystine	67678	32685019		2021/11/20	FerrDb team
77	Ferroptosis	Cysteine	Cysteine	5862	32685019		2021/11/20	FerrDb team
78	Ferroptosis	Bilirubin	Bilirubin	5280352	32612533		2021/11/21	FerrDb team
79	Ferroptosis	CCA	Cryptochlorogenic acid	9798666	32606852		2021/11/25	FerrDb team
80	Ferroptosis	EGCG	(-)-Epigallocatechin-3-gallate	65064	33335755		2021/11/30	FerrDb team
81	Ferroptosis	PAC	Proanthocyanidin	108065	32474063		2021/11/30	FerrDb team
82	Ferroptosis	Ebselen	Ebselen	3194	32083771		2021/12/1	FerrDb team
83	Ferroptosis	CQ	Clioquinol	2788	32424108		2021/12/1	FerrDb team
84	Ferroptosis	Fer-1	Ferrostatin-1	4068248	32419644		2021/12/1	FerrDb team
85	Ferroptosis	Fer-1	Ferrostatin-1	4068248	32416440		2021/12/1	FerrDb team
86	Ferroptosis	Dex	Dexmedetomidine	5311068	32377745	_NA_	2021/12/7	FerrDb team
87	Ferroptosis	CyPPA	CyPPA	909822	32327637	_NA_	2021/12/9	FerrDb team
88	Ferroptosis	Apigenin	Apigenin	5280443	32327603	_NA_	2021/12/9	FerrDb team
89	Ferroptosis	DFP	Deferiprone	2972	32276637	_NA_	2021/12/9	FerrDb team
90	Ferroptosis	Beta-Mercaptoethanol	Beta-Mercaptoethanol	1567	32283634	β-mercaptoethanol in article.	2021/12/9	FerrDb team
91	Ferroptosis	Rosi	Rosiglitazone	77999	32283634	An inhibitor of ACSL4.	2021/12/9	FerrDb team
92	Ferroptosis	Cysteine	Cysteine	5862	32241947	_NA_	2021/12/15	FerrDb team
93	Ferroptosis	Lip-1	Liproxstatin-1	135735917	32219613	_NA_	2021/12/16	FerrDb team
94	Ferroptosis	Quercetin	Quercetin	5280343	32131401	_NA_	2021/12/22	FerrDb team
95	Ferroptosis	QDAD	Quercetin Diels-Alder anti-Dimer	_NA_	32131401	A series of compounds.	2021/12/22	FerrDb team
96	Ferroptosis	Fer-1	ferrostatin-1	4068248	32161620	_NA_	2021/12/22	FerrDb team
97	Ferroptosis	Nutlin-3	Nutlin-3	216345	32079652	nutlin in article.	2021/12/30	FerrDb team
98	Ferroptosis	Butein	Butein	5281222	32033283	_NA_	2021/12/30	FerrDb team
99	Ferroptosis	Butin	Butin	92775	32033283	( S)-Butin in article.	2021/12/30	FerrDb team
100	Ferroptosis	Paricalcitol	Paricalcitol	5281104	31996668	_NA_	2021/12/30	FerrDb team
101	Ferroptosis	DFP	Deferiprone	2972	32107172	_NA_	2021/12/30	FerrDb team
102	Ferroptosis	NTE	Naotaifang Extract	_NA_	32107172	The recipe for NTE consists of four traditional Chinese herbal medicines: Radix Astragali (Huangqi) 40 g, Rhizoma chuanxiong (Chuangxiong) 10 g, Pheretima (Dilong) 15 g, and Bombyx batryticatus (Jiangcan) 15 g.	2021/12/30	FerrDb team
103	Ferroptosis	FG-4592	Roxadustat	11256664	32051732	_NA_	2021/12/30	FerrDb team
104	Ferroptosis	MEL23	MDM2 Inhibitor VII	_NA_	32079652	_NA_	2021/12/31	FerrDb team
105	Ferroptosis	Gastrodin	Gastrodin	115067	32115506	_NA_	2022/1/7	FerrDb team
106	Ferroptosis	Fer-1	Ferrostatin-1	4068248	31901729	_NA_	2022/1/7	FerrDb team
107	Ferroptosis	Omeprazole	Omeprazole	4594	31767624	_NA_	2022/1/7	FerrDb team
108	Ferroptosis	Indole-3-carbinol	Indole-3-carbinol	3712	31767624	_NA_	2022/1/7	FerrDb team
109	Ferroptosis	Rifampicin	Rifampicin	135398735	31767624	_NA_	2022/1/7	FerrDb team
110	Ferroptosis	Promethazine	Promethazine	4927	31767624	_NA_	2022/1/7	FerrDb team
111	Ferroptosis	Carvedilol	Carvedilol	2585	31767624	_NA_	2022/1/7	FerrDb team
112	Ferroptosis	Propranolol	Propranolol	4946	31767624	_NA_	2022/1/7	FerrDb team
113	Ferroptosis	Estradiol	Estradiol	5757	31767624	_NA_	2022/1/7	FerrDb team
114	Ferroptosis	T3	triiodothyronine	5920	31767624	_NA_	2022/1/7	FerrDb team
115	Ferroptosis	Gastrodin	Gastrodin	115067	31698019	_NA_	2022/1/7	FerrDb team
116	Ferroptosis	Carboplatin	Carboplatin	426756	31641008	_NA_	2022/1/10	FerrDb team
117	Ferroptosis	Bim1	Bisindolylmaleimide i	2396	31173656	_NA_	2022/1/10	FerrDb team
118	Ferroptosis	Gö6976	Go-6976	3501	31173656	_NA_	2022/1/10	FerrDb team
119	Ferroptosis	DPI	Diphenylene iodonium	3101	31173656	_NA_	2022/1/10	FerrDb team
120	Ferroptosis	GKT137831	GKT137831	58496428	31173656	_NA_	2022/1/10	FerrDb team
121	Ferroptosis	RR-11a	(2,5-dioxopyrrolidin-1-yl) (E)-4-[(2-amino-2-oxoethyl)-[[(2S)-2-[[(2S)-2-(phenylmethoxycarbonylamino)propanoyl]amino]propanoyl]amino]amino]-4-oxobut-2-enoate	88556687	33431801	_NA_	2022/1/19	FerrDb team
122	Ferroptosis	Nuciferine	Nuciferine	10146	33450067	_NA_	2022/1/19	FerrDb team
123	Ferroptosis	Baicalein	Baicalein	5281605	34015760	_NA_	2022/1/26	FerrDb team
124	Ferroptosis	Cystine	Cystine	67678	33897873	_NA_	2022/2/10	FerrDb team
125	Ferroptosis	Fer-1	Ferrostatin-1	4068248	33631670	_NA_	2022/2/10	FerrDb team
126	Ferroptosis	DFO	Deferoxamine	2973	34175430	_NA_	2022/2/10	FerrDb team
127	Ferroptosis	Chebulagic Acid	Chebulagic Acid	442674	34299576	_NA_	2022/2/12	FerrDb team
128	Ferroptosis	Chebulinic Acid	Chebulinic Acid	72284	34299576	_NA_	2022/2/12	FerrDb team
129	Ferroptosis	Panaxydol	Panaxydol	5283280	33653364	_NA_	2022/2/12	FerrDb team
130	Ferroptosis	IRN	Isorhynchophylline	3037048	33942214	_NA_	2022/2/12	FerrDb team
131	Ferroptosis	Bazedoxifene	Bazedoxifene	154257	33686292	_NA_	2022/2/15	FerrDb team
132	Ferroptosis	INK128	Sapanisertib	45375953	33686292	_NA_	2022/2/15	FerrDb team
133	Ferroptosis	AZD8055	[5-[2,4-Bis((3S)-3-methylmorpholin-4-yl)pyrido[2,3-d]pyrimidin-7-yl]-2-methoxyphenyl]methanol	25262965	33686292	_NA_	2022/2/15	FerrDb team
134	Ferroptosis	Kaempferol	Kaempferol	5280863	34206421	_NA_	2022/2/23	FerrDb team
135	Ferroptosis	Ruxo	ruxolitinib	25126798	33991524	_NA_	2022/2/24	FerrDb team
136	Ferroptosis	Melatonin	Melatonin	896	34883251	_NA_	2022/2/24	FerrDb team
137	Ferroptosis	ADC	Ajudecunoid C	_NA_	34303035	A compound isolated from A. nipponensis.	2022/2/24	FerrDb team
138	Ferroptosis	DMF	Dimethyl fumarate	637568	33931960	_NA_	2022/2/24	FerrDb team
139	Ferroptosis	Sev	Sevoflurane	5206	33774026	_NA_	2022/3/2	FerrDb team
140	Ferroptosis	Polydatin	Polydatin	5281718	33839410	_NA_	2022/3/2	FerrDb team
141	Ferroptosis	D‐mannose	D‐mannose	18950	34561933	_NA_	2022/3/2	FerrDb team
142	Ferroptosis	NMN	Nicotinamide mononucleotide	4661174	34626772	_NA_	2022/3/2	FerrDb team
143	Ferroptosis	Cd	Cadmium	23973	34051661	Long-term exposure to Cd inhibits ferroptosis; Induces ferroptosis in other article.	2022/3/3	FerrDb team
144	Ferroptosis	1,25(OH)2D3	Calcitriol	5280453	34768761	_NA_	2022/3/7	FerrDb team
145	Ferroptosis	Atorvastatin	Atorvastatin	60823	34438345	_NA_	2022/3/8	FerrDb team
146	Ferroptosis	α-Toc	α-tocopherol	14985	34267193	A vitamin E analog	2022/3/8	FerrDb team
147	Ferroptosis	Se	Selenium	6326970	34413521	_NA_	2022/3/8	FerrDb team
148	Ferroptosis	αT	α-tocopherol	14985	34172811	A vitamin E analog	2022/3/9	FerrDb team
149	Ferroptosis	Wed	Wedelolactone	5281813	34246777	_NA_	2022/3/9	FerrDb team
150	Ferroptosis	Res	Resveratrol	445154	34530090	_NA_	2022/3/9	FerrDb team
151	Ferroptosis	AS-IV	Astragaloside IV	13943297	33656642	_NA_	2022/3/9	FerrDb team
152	Ferroptosis	Fer-1	Ferrostatin-1	4068248	34388454	_NA_	2022/3/9	FerrDb team
162	Ferroptosis	Otssp167	Otssp167	135398499	34144192	_NA_	2022/3/15	FerrDb team
163	Ferroptosis	C3G	Cyanidin-3-glucoside	12303220	33628391	_NA_	2022/3/15	FerrDb team
164	Ferroptosis	ADA-409-052	ADA-409-052	_NA_	33568697	A condensed benzo[b]thiazine derivative small molecule with an arylthiazine backbone.	2022/3/16	FerrDb team
165	Ferroptosis	NaHS	Sodium hydrosulfide	28015	33945828	_NA_	2022/3/16	FerrDb team
168	Ferroptosis	GB	ginkgolide-B	6324617	34332327	_NA_	2022/3/20	FerrDb team
169	Ferroptosis	GIF-2114	GIF-2114	_NA_	34407426	N, N-dimethylaniline derivative.	2022/3/21	FerrDb team
170	Ferroptosis	GIF-2197-r	GIF-2197-r	_NA_	34407426	N, N-dimethylaniline derivative.	2022/3/21	FerrDb team
171	Ferroptosis	CY	Carthamin yellow	_NA_	33576458	A flavonoid compound.	2022/3/21	FerrDb team
172	Ferroptosis	Ponatinib	Ponatinib	24826799	33675785	_NA_	2022/3/21	FerrDb team
173	Ferroptosis	Deferoxamine	Deferoxamine	2973	33675785	_NA_	2022/3/21	FerrDb team
174	Ferroptosis	Se	Selenium	6326970	34116104	_NA_	2022/3/21	FerrDb team
175	Ferroptosis	Melatonin	Melatonin	896	34364124	_NA_	2022/3/21	FerrDb team
176	Ferroptosis	DA	dehydroabietic acid	94391	33590347	_NA_	2022/3/21	FerrDb team
177	Ferroptosis	GAA	Gossypol acetic acid	_NA_	34827665	A natural product taken from the seeds of cotton plants.	2022/3/21	FerrDb team
178	Ferroptosis	DATS	diallyl trisulfide	16315	33168263	Not 100% inhibitory to ferroptosis.	2022/3/21	FerrDb team
179	Ferroptosis	DMTS	dimethyl trisulfide	19310	33168263	Not 100% inhibitory to ferroptosis.	2022/3/21	FerrDb team
180	Ferroptosis	PAN	Paeonol	11092	33906483	_NA_	2022/3/21	FerrDb team
181	Ferroptosis	EMPA	Empagliflozin	11949646	34301253	_NA_	2022/3/21	FerrDb team
182	Ferroptosis	GS-4997	Selonsertib	71245288	33858114	Apoptosis signal-regulating kinase 1 inhibitor.	2022/3/22	FerrDb team
183	Ferroptosis	S3QEL	site IIIQo electron leak	_NA_	33493440	A specific suppressor of superoxide production from complex III.	2022/3/30	FerrDb team
184	Ferroptosis	TSA	Tanshinone IIA	164676	34454174	_NA_	2022/3/30	FerrDb team
185	Ferroptosis	CAT	capsiate	9839519	33779497	_NA_	2022/3/31	FerrDb team
186	Ferroptosis	Dex	Dexmedetomidine	5311068	34916824	_NA_	2022/4/6	FerrDb team
187	Ferroptosis	Gap27	H-Ser-Arg-Pro-Thr-Glu-Lys-Thr-Ile-Phe-Ile-Ile-OH	9920128	34785303	_NA_	2022/4/6	FerrDb team
188	Ferroptosis	DXZ	Dexrazoxane	71384	34336950	_NA_	2022/4/7	FerrDb team
189	Ferroptosis	LXA4	Lipoxin A4	5280914	34048148	_NA_	2022/4/7	FerrDb team
190	Ferroptosis	Lip-1	Liproxstatin-1	135735917	32985488	_NA_	2022/4/7	FerrDb team
191	Ferroptosis	VBIT-12	N-[[1-(1-naphthalenylmethyl)-4-(phenylamino)-4-piperidinyl]carbonyl]-glycine	134347604	34401974	_NA_	2022/4/7	FerrDb team
192	Ferroptosis	Baicalin	Baicalin	64982	33815110	_NA_	2022/4/7	FerrDb team
193	Ferroptosis	Baicalin	Baicalin	64982	34704542	_NA_	2022/4/7	FerrDb team
194	Ferroptosis	UTI	Ulinastatin	105102	34306342	_NA_	2022/4/8	FerrDb team
195	Ferroptosis	N2L	N2L	_NA_	34171402	A niacin-lipoic acid dimer derivative.	2022/4/8	FerrDb team
196	Ferroptosis	NAR	Naringenin	932	34699317	_NA_	2022/4/10	FerrDb team
197	Ferroptosis	ICA	Icariin	5318997	34407320	_NA_	2022/4/10	FerrDb team
198	Ferroptosis	RSV	Resveratrol	445154	34813903	_NA_	2022/4/10	FerrDb team
199	Ferroptosis	MCTR1	Maresin conjugates in tissue regeneration 1	122368871	34961563	_NA_	2022/4/11	FerrDb team
200	Ferroptosis	Melatonin	Melatonin	896	34335271	_NA_	2022/4/12	FerrDb team
201	Ferroptosis	ISL	isoliquiritigenin	638278	34791966	_NA_	2022/4/12	FerrDb team
202	Ferroptosis	FA	Ferulic acid	445858	34935700	_NA_	2022/4/12	FerrDb team
203	Ferroptosis	Curcumin	Curcumin	969516	34787501	_NA_	2022/4/12	FerrDb team
204	Ferroptosis	vitamin E	vitamin E	14985	34779994	_NA_	2022/4/12	FerrDb team
205	Ferroptosis	Pue	Puerarin	5281807	34422728	_NA_	2022/4/12	FerrDb team
206	Ferroptosis	Met	Metformin	4091	33513420	_NA_	2022/4/12	FerrDb team
207	Ferroptosis	TXL	Tongxinluo	_NA_	34740097	A traditional and multifunctional Chinese medicine.	2022/4/12	FerrDb team
208	Ferroptosis	DMF	Dimethyl fumarate	637568	34153667	_NA_	2022/4/12	FerrDb team
209	Ferroptosis	Dau	Dauricine	73400	34469757	_NA_	2022/4/17	FerrDb team
210	Ferroptosis	Lip-1	Liproxstatin-1	135735917	34511597	_NA_	2022/4/17	FerrDb team
211	Ferroptosis	necrostatin-1	necrostatin-1	2828334	34572979	_NA_	2022/4/17	FerrDb team
212	Ferroptosis	Geraniin	Geraniin	3001497	33590718	An ellagitannin bearing hexahydroxydiphenoyl (HHDP) and dehydrohexahydroxydiphenoyl (DHHDP) groups.	2022/4/17	FerrDb team
213	Ferroptosis	Fluvastatin	Fluvastatin	446155	34594412	_NA_	2022/4/17	FerrDb team
214	Ferroptosis	UAMC-3203	4-(cyclohexylamino)-3-[(phenylmethyl)amino]-N-[2-(1-piperazinyl)ethyl]-benzenesulfonamide	137701965	34618729	_NA_	2022/4/17	FerrDb team
215	Ferroptosis	DFO	Deferoxamine	2973	34618729	_NA_	2022/4/17	FerrDb team
216	Ferroptosis	STM	Stigmasterol	5280794	34806937	_NA_	2022/4/18	FerrDb team
217	Ferroptosis	ETO	Etomidate	667484	34091586	_NA_	2022/4/18	FerrDb team
218	Ferroptosis	Fra	Fraxetin	5273569	34650699	_NA_	2022/4/18	FerrDb team
219	Ferroptosis	Se	Selenium	6326970	34745435	_NA_	2022/4/18	FerrDb team
220	Ferroptosis	CTLD	Compound Tongluo Decoction	_NA_	34536518	_NA_	2022/4/18	FerrDb team
221	Ferroptosis	Klotho	Klotho	_NA_	34592245	A substance but not a compound.	2022/4/18	FerrDb team
222	Ferroptosis	Tectorigenin	Tectorigenin	5281811	34964161	_NA_	2022/4/25	FerrDb team
223	Ferroptosis	APS	Astragalus polysaccharide	2782115	34562468	_NA_	2022/4/25	FerrDb team
224	Ferroptosis	Vitamin B6	Pyridoxine	1054	35002705	_NA_	2022/4/25	FerrDb team
225	Ferroptosis	Fer-1	Ferrostatin-1	4068248	34787054	_NA_	2022/4/25	FerrDb team
226	Ferroptosis	Olanzapine	Olanzapine	135398745	34562639	_NA_	2022/4/25	FerrDb team
227	Ferroptosis	Baicalin	Baicalin	64982	33935719	_NA_	2022/4/25	FerrDb team
228	Ferroptosis	Fer-1	Ferrostatin-1	4068248	34952157	_NA_	2022/4/25	FerrDb team
229	Ferroptosis	EGCG	(-)-Epigallocatechin-3-gallate	65064	34775319	_NA_	2022/4/25	FerrDb team
230	Ferroptosis	LIRA	liraglutide	16134956	34480710	_NA_	2022/4/25	FerrDb team
231	Ferroptosis	N-acetylcysteine	N-acetylcysteine	12035	34850077	_NA_	2022/5/5	FerrDb team
232	Ferroptosis	H2S	Hydrogen sulfide	402	34952420	_NA_	2022/5/5	FerrDb team
233	Ferroptosis	Zinc	Zinc	23994	33951302	_NA_	2022/5/5	FerrDb team
234	Ferroptosis	Thioctic acid	Thioctic acid	864	34630132	_NA_	2022/5/5	FerrDb team
235	Ferroptosis	HSYA	Hydroxysafflor yellow A	6443665	34923102	_NA_	2022/5/5	FerrDb team
236	Ferroptosis	AHSYB	anhydrosafflor yellow B	102240413	34923102	_NA_	2022/5/5	FerrDb team
237	Ferroptosis	Dihydroquercetin	Taxifolin	439533	34942457	_NA_	2022/5/5	FerrDb team
238	Ferroptosis	Cysteine	Cysteine	5862	34917232	_NA_	2022/5/5	FerrDb team
239	Ferroptosis	AS-IV	Astragaloside IV	13943297	34760046	_NA_	2022/5/5	FerrDb team
240	Ferroptosis	NO	Nitric oxide	145068	34329739	_NA_	2022/5/5	FerrDb team
241	Ferroptosis	Tangeretin	Tangeretin	68077	34570416	_NA_	2022/5/5	FerrDb team
242	Ferroptosis	Cystine	Cystine	67678	34679678	_NA_	2022/5/5	FerrDb team
243	Ferroptosis	Methionine	Methionine	6137	34679678	_NA_	2022/5/5	FerrDb team
244	Ferroptosis	TSG	Tetrahydroxy stilbene glycoside	_NA_	34333354	_NA_	2022/5/5	FerrDb team
245	Ferroptosis	TBHQ	tert-Butylhydroquinone	16043	34794379	_NA_	2022/5/5	FerrDb team
246	Ferroptosis	Fucoidan	Fucoidan	129532628	34677456	_NA_	2022/5/7	FerrDb team
247	Ferroptosis	moracin N	moracin N	641376	34281775	Isolated and identified from mulberry leaf.	2022/5/11	FerrDb team
248	Ferroptosis	Chrysophanol	Chrysophanol	10208	34572468	Chrysophanol is a component of Rheum officinale Baill, a traditional Chinese medicine that has been clinically used to treat renal disease.	2022/5/11	FerrDb team
249	Ferroptosis	HC	Histochrome	_NA_	34679760	_NA_	2022/5/11	FerrDb team
250	Ferroptosis	CoQ10	Coenzyme Q10	5281915	34200321	_NA_	2022/5/11	FerrDb team
251	Ferroptosis	Ze 450	Ze 450	_NA_	34573064	Cimicifuga racemosa extract.	2022/5/15	FerrDb team
252	Ferroptosis	Baicalein	Baicalein	5281605	34207230	_NA_	2022/5/15	FerrDb team
253	Ferroptosis	Ses	Sesamin	72307	34825691	_NA_	2022/5/16	FerrDb team
254	Ferroptosis	I3P	Indole-3-pyruvic	803	33646117	_NA_	2022/5/16	FerrDb team
255	Ferroptosis	Loganin	Loganin	87691	33572597	_NA_	2022/5/16	FerrDb team
256	Ferroptosis	Lyc	Lycopene	446925	33615188	_NA_	2022/5/16	FerrDb team
257	Ferroptosis	YA	Tyrosine-Alanine	4078684	34822485	_NA_	2022/5/24	FerrDb team
