# Supplementary material for: Exploring the molecular mechanisms of ferroptosis-related genes in periodontitis: a multi-dataset analysis
Source: BMC Oral Health. 2024 May 27;24:611. doi: 10.1186/s12903-024-04342-2 (PMC11129485; doi:10.1186/s12903-024-04342-2)
Supplement: Supplementary file 1 — Supplementary Material 1. [file 12903_2024_4342_MOESM1_ESM.zip › Availability of data and materials/ferroptosis/ferroptosis_unclassified.txt]

id	rcd	symbol	hgncid	ensgstable	evidence	testin	pathway	confidence	experiments	caution	uniprotac	pmid	remark	latestupdate	datasource	uniformgenetype
1	Ferroptosis	DUSP1	HGNC:3064	ENSG00000120129	Expression was upregulated during ferroptosis induced by erastin or RSL3.	Human	DUSP1 :?: Ferroptosis	Deduced	0	Differentially expressed (|delta ct| > 2) under ferroptosis.	P28562	24439385	May promote ferroptosis.	2022/3/9	FerrDb team	gene with protein product
2	Ferroptosis	NOS2	HGNC:7873	ENSG00000007171	Expression was upregulated during ferroptosis induced by erastin or RSL3.	Human	NOS2 :?: Ferroptosis	Deduced	0	Differentially expressed (|delta ct| > 2) under ferroptosis.	P35228	24439385	May promote ferroptosis.	2022/3/9	FerrDb team	gene with protein product
3	Ferroptosis	NCF2	HGNC:7661	ENSG00000116701	Expression was upregulated during ferroptosis induced by erastin or RSL3.	Human	NCF2 :?: Ferroptosis	Deduced	0	Differentially expressed (|delta ct| > 2) under ferroptosis.	P19878	24439385	May promote ferroptosis.	2022/3/9	FerrDb team	gene with protein product
4	Ferroptosis	MT3	HGNC:7408	ENSG00000087250	Expression was upregulated during ferroptosis induced by erastin or RSL3.	Human	MT3 :?: Ferroptosis	Deduced	0	Differentially expressed (|delta ct| > 2) under ferroptosis.	P25713	24439385	May promote ferroptosis.	2022/3/9	FerrDb team	gene with protein product
5	Ferroptosis	UBC	HGNC:12468	ENSG00000150991	Expression was upregulated during ferroptosis induced by erastin or RSL3.	Human	UBC :?: Ferroptosis	Deduced	0	Differentially expressed (|delta ct| > 2) under ferroptosis.	P0CG48	24439385	May promote ferroptosis.	2022/3/9	FerrDb team	gene with protein product
6	Ferroptosis	ALB	HGNC:399	ENSG00000163631	Expression was upregulated during ferroptosis induced by erastin or RSL3.	Human	ALB :?: Ferroptosis	Deduced	0	Differentially expressed (|delta ct| > 2) under ferroptosis.	P02768	24439385	May promote ferroptosis.	2022/3/9	FerrDb team	gene with protein product
7	Ferroptosis	TXNRD1	HGNC:12437	ENSG00000198431	Expression was upregulated during ferroptosis induced by erastin or RSL3.	Human	TXNRD1 :?: Ferroptosis	Deduced	0	Differentially expressed (|delta ct| > 2) under ferroptosis.	Q16881	24439385	May promote ferroptosis.	2022/3/9	FerrDb team	gene with protein product
8	Ferroptosis	SRXN1	HGNC:16132	ENSG00000271303	Expression was upregulated during ferroptosis induced by erastin or RSL3.	Human	SRXN1 :?: Ferroptosis	Deduced	0	Differentially expressed (|delta ct| > 2) under ferroptosis.	Q9BYN0	24439385	May promote ferroptosis.	2022/3/9	FerrDb team	gene with protein product
9	Ferroptosis	GPX2	HGNC:4554	ENSG00000176153	Expression was upregulated during ferroptosis induced by erastin or RSL3.	Human	GPX2 :?: Ferroptosis	Deduced	0	Differentially expressed (|delta ct| > 2) under ferroptosis.	P18283	24439385	May promote ferroptosis.	2022/3/9	FerrDb team	gene with protein product
10	Ferroptosis	BNIP3	HGNC:1084	ENSG00000176171	Expression was upregulated during ferroptosis induced by erastin or RSL3.	Human	BNIP3 :?: Ferroptosis	Deduced	0	Differentially expressed (|delta ct| > 2) under ferroptosis.	Q12983	24439385	May promote ferroptosis.	2022/3/9	FerrDb team	gene with protein product
11	Ferroptosis	OXSR1	HGNC:8508	ENSG00000172939	Expression was upregulated during ferroptosis induced by erastin or RSL3.	Human	OXSR1 :?: Ferroptosis	Deduced	0	Differentially expressed (|delta ct| > 2) under ferroptosis.	O95747	24439385	May promote ferroptosis.	2022/3/9	FerrDb team	gene with protein product
12	Ferroptosis	SELENOS	HGNC:30396	ENSG00000131871	Expression was upregulated during ferroptosis induced by erastin or RSL3.	Human	SELENOS :?: Ferroptosis	Deduced	0	Differentially expressed (|delta ct| > 2) under ferroptosis.	Q9BQE4	24439385	SELS in article. May promote ferroptosis.	2022/3/9	FerrDb team	gene with protein product
13	Ferroptosis	ANGPTL7	HGNC:24078	ENSG00000171819	Expression was downregulated during ferroptosis induced by erastin or RSL3.	Human	ANGPTL7 :?: Ferroptosis	Deduced	0	Differentially expressed (|delta ct| > 2) under ferroptosis.	O43827	24439385	May promote ferroptosis.	2022/3/9	FerrDb team	gene with protein product
14	Ferroptosis	SLC7A11	HGNC:11059	ENSG00000151012	Similar to erastin treatment, silencing of this gene inhibits glutamate release. Erastin specifically inhibits SLC7A11-dependent system Xc- function.	Human	SLC7A11 :?: Ferroptosis	Deduced	0	Further study needed to confirm connection to ferroptosis.	Q9UPY5	24844246	May inhibit ferroptosis.	2022/3/9	FerrDb team	gene with protein product
15	Ferroptosis	DDIT4	HGNC:24944	ENSG00000168209	Up-regulated (>= 2 fold) in erastin-treated samples.	Human	DDIT4 :?: Ferroptosis	Screened	0	Further study needed to confirm connection to ferroptosis.	Q9NX09	24844246	May promote ferroptosis.	2022/3/9	FerrDb team	gene with protein product
16	Ferroptosis	LOC284561	_NA_	_NA_	Up-regulated (>= 2 fold) in erastin-treated samples.	Human	LOC284561 :?: Ferroptosis	Screened	0	Further study needed to confirm connection to ferroptosis.	_NA_	24844246	Not found in HGNC. May promote ferroptosis.	2022/3/9	FerrDb team	unknown
17	Ferroptosis	ASNS	HGNC:753	ENSG00000070669	Up-regulated (>= 2 fold) in erastin-treated samples.	Human	ASNS :?: Ferroptosis	Screened	0	Further study needed to confirm connection to ferroptosis.	P08243	24844246	May promote ferroptosis.	2022/3/9	FerrDb team	gene with protein product
18	Ferroptosis	TSC22D3	HGNC:3051	ENSG00000157514	Up-regulated (>= 2 fold) in erastin-treated samples.	Human	TSC22D3 :?: Ferroptosis	Screened	0	Further study needed to confirm connection to ferroptosis.	Q99576	24844246	May promote ferroptosis.	2022/3/9	FerrDb team	gene with protein product
19	Ferroptosis	DDIT3	HGNC:2726	ENSG00000175197	Up-regulated (>= 2 fold) in erastin-treated samples.	Human	DDIT3 :?: Ferroptosis	Screened	0	Further study needed to confirm connection to ferroptosis.	P0DPQ6	24844246	May promote ferroptosis.	2022/3/9	FerrDb team	gene with protein product
20	Ferroptosis	JDP2	HGNC:17546	ENSG00000140044	Up-regulated (>= 2 fold) in erastin-treated samples.	Human	JDP2 :?: Ferroptosis	Screened	0	Further study needed to confirm connection to ferroptosis.	Q8WYK2	24844246	May promote ferroptosis.	2022/3/9	FerrDb team	gene with protein product
21	Ferroptosis	SESN2	HGNC:20746	ENSG00000130766	Up-regulated (>= 2 fold) in erastin-treated samples.	Human	SESN2 :?: Ferroptosis	Screened	0	Further study needed to confirm connection to ferroptosis.	P58004	24844246	May promote ferroptosis.	2022/3/9	FerrDb team	gene with protein product
22	Ferroptosis	SLC1A4	HGNC:10942	ENSG00000115902	Up-regulated (>= 2 fold) in erastin-treated samples.	Human	SLC1A4 :?: Ferroptosis	Screened	0	Further study needed to confirm connection to ferroptosis.	P43007	24844246	May promote ferroptosis.	2022/3/9	FerrDb team	gene with protein product
23	Ferroptosis	PCK2	HGNC:8725	ENSG00000100889	Up-regulated (>= 2 fold) in erastin-treated samples.	Human	PCK2 :?: Ferroptosis	Screened	0	Further study needed to confirm connection to ferroptosis.	Q16822	24844246	May promote ferroptosis.	2022/3/9	FerrDb team	gene with protein product
24	Ferroptosis	TXNIP	HGNC:16952	ENSG00000265972	Up-regulated (>= 2 fold) in erastin-treated samples.	Human	TXNIP :?: Ferroptosis	Screened	0	Further study needed to confirm connection to ferroptosis.	Q9H3M7	24844246	May promote ferroptosis.	2022/3/9	FerrDb team	gene with protein product
25	Ferroptosis	VLDLR	HGNC:12698	ENSG00000147852	Up-regulated (>= 2 fold) in erastin-treated samples.	Human	VLDLR :?: Ferroptosis	Screened	0	Further study needed to confirm connection to ferroptosis.	P98155	24844246	May promote ferroptosis.	2022/3/9	FerrDb team	gene with protein product
26	Ferroptosis	GPT2	HGNC:18062	ENSG00000166123	Up-regulated (>= 2 fold) in erastin-treated samples.	Human	GPT2 :?: Ferroptosis	Screened	0	Further study needed to confirm connection to ferroptosis.	Q8TD30	24844246	May promote ferroptosis.	2022/3/9	FerrDb team	gene with protein product
27	Ferroptosis	PSAT1	HGNC:19129	ENSG00000135069	Up-regulated (>= 2 fold) in erastin-treated samples.	Human	PSAT1 :?: Ferroptosis	Screened	0	Further study needed to confirm connection to ferroptosis.	Q9Y617	24844246	May promote ferroptosis.	2022/3/9	FerrDb team	gene with protein product
28	Ferroptosis	LURAP1L	HGNC:31452	ENSG00000153714	Up-regulated (>= 2 fold) in erastin-treated samples.	Human	LURAP1L :?: Ferroptosis	Screened	0	Further study needed to confirm connection to ferroptosis.	Q8IV03	24844246	C9ORF150 in article. May promote ferroptosis.	2022/3/9	FerrDb team	gene with protein product
29	Ferroptosis	SLC7A5	HGNC:11063	ENSG00000103257	Up-regulated (>= 2 fold) in erastin-treated samples.	Human	SLC7A5 :?: Ferroptosis	Screened	0	Further study needed to confirm connection to ferroptosis.	Q01650	24844246	May promote ferroptosis.	2022/3/9	FerrDb team	gene with protein product
30	Ferroptosis	HERPUD1	HGNC:13744	ENSG00000051108	Up-regulated (>= 2 fold) in erastin-treated samples.	Human	HERPUD1 :?: Ferroptosis	Screened	0	Further study needed to confirm connection to ferroptosis.	Q15011	24844246	May promote ferroptosis.	2022/3/9	FerrDb team	gene with protein product
31	Ferroptosis	XBP1	HGNC:12801	ENSG00000100219	Up-regulated (>= 2 fold) in erastin-treated samples.	Human	XBP1 :?: Ferroptosis	Screened	0	Further study needed to confirm connection to ferroptosis.	P17861	24844246	May promote ferroptosis.	2022/3/9	FerrDb team	gene with protein product
32	Ferroptosis	ATF3	HGNC:785	ENSG00000162772	Up-regulated (>= 2 fold) in erastin-treated samples.	Human	ATF3 :?: Ferroptosis	Screened	0	Further study needed to confirm connection to ferroptosis.	P18847	24844246	May promote ferroptosis.	2022/3/9	FerrDb team	gene with protein product
33	Ferroptosis	SLC3A2	HGNC:11026	ENSG00000168003	Up-regulated (>= 2 fold) in erastin-treated samples.	Human	SLC3A2 :?: Ferroptosis	Screened	0	Further study needed to confirm connection to ferroptosis.	P08195	24844246	May promote ferroptosis.	2022/3/9	FerrDb team	gene with protein product
34	Ferroptosis	CBS	HGNC:1550	ENSG00000160200	Up-regulated (>= 2 fold) in erastin-treated samples.	Human	CBS :?: Ferroptosis	Screened	0	Further study needed to confirm connection to ferroptosis.	P35520	24844246	May promote ferroptosis.	2022/3/9	FerrDb team	gene with protein product
35	Ferroptosis	ATF4	HGNC:786	ENSG00000128272	Up-regulated (>= 2 fold) in erastin-treated samples.	Human	ATF4 :?: Ferroptosis	Screened	0	Further study needed to confirm connection to ferroptosis.	P18848	24844246	May promote ferroptosis.	2022/3/9	FerrDb team	gene with protein product
36	Ferroptosis	ZNF419	HGNC:20648	ENSG00000105136	Up-regulated (>= 2 fold) in erastin-treated samples.	Human	ZNF419 :?: Ferroptosis	Screened	0	Further study needed to confirm connection to ferroptosis.	Q96HQ0	24844246	May promote ferroptosis.	2022/3/9	FerrDb team	gene with protein product
37	Ferroptosis	KLHL24	HGNC:25947	ENSG00000114796	Up-regulated (>= 2 fold) in erastin-treated samples.	Human	KLHL24 :?: Ferroptosis	Screened	0	Further study needed to confirm connection to ferroptosis.	Q6TFL4	24844246	May promote ferroptosis.	2022/3/9	FerrDb team	gene with protein product
38	Ferroptosis	TRIB3	HGNC:16228	ENSG00000101255	Up-regulated (>= 2 fold) in erastin-treated samples.	Human	TRIB3 :?: Ferroptosis	Screened	0	Further study needed to confirm connection to ferroptosis.	Q96RU7	24844246	May promote ferroptosis.	2022/3/9	FerrDb team	gene with protein product
39	Ferroptosis	ZFP69B	HGNC:28053	ENSG00000187801	Up-regulated (>= 2 fold) in erastin-treated samples.	Human	ZFP69B :?: Ferroptosis	Screened	0	Further study needed to confirm connection to ferroptosis.	Q9UJL9	24844246	ZNF643 in article. May promote ferroptosis.	2022/3/9	FerrDb team	gene with protein product
40	Ferroptosis	ATP6V1G2	HGNC:862	ENSG00000213760	Up-regulated (>= 2 fold) in erastin-treated samples.	Human	ATP6V1G2 :?: Ferroptosis	Screened	0	Further study needed to confirm connection to ferroptosis.	O95670	24844246	May promote ferroptosis.	2022/3/9	FerrDb team	gene with protein product
41	Ferroptosis	VEGFA	HGNC:12680	ENSG00000112715	Up-regulated (>= 2 fold) in erastin-treated samples.	Human	VEGFA :?: Ferroptosis	Screened	0	Further study needed to confirm connection to ferroptosis.	P15692	24844246	May promote ferroptosis.	2022/3/9	FerrDb team	gene with protein product
42	Ferroptosis	GDF15	HGNC:30142	ENSG00000130513	Up-regulated (>= 2 fold) in erastin-treated samples.	Human	GDF15 :?: Ferroptosis	Screened	0	Further study needed to confirm connection to ferroptosis.	Q99988	24844246	May promote ferroptosis.	2022/3/9	FerrDb team	gene with protein product
43	Ferroptosis	TUBE1	HGNC:20775	ENSG00000074935	Up-regulated (>= 2 fold) in erastin-treated samples.	Human	TUBE1 :?: Ferroptosis	Screened	0	Further study needed to confirm connection to ferroptosis.	Q9UJT0	24844246	May promote ferroptosis.	2022/3/9	FerrDb team	gene with protein product
44	Ferroptosis	ARRDC3	HGNC:29263	ENSG00000113369	Up-regulated (>= 2 fold) in erastin-treated samples.	Human	ARRDC3 :?: Ferroptosis	Screened	0	Further study needed to confirm connection to ferroptosis.	Q96B67	24844246	May promote ferroptosis.	2022/3/9	FerrDb team	gene with protein product
45	Ferroptosis	CEBPG	HGNC:1837	ENSG00000153879	Up-regulated (>= 2 fold) in erastin-treated samples.	Human	CEBPG :?: Ferroptosis	Screened	0	Further study needed to confirm connection to ferroptosis.	P53567	24844246	May promote ferroptosis.	2022/3/9	FerrDb team	gene with protein product
46	Ferroptosis	SNORA16A	HGNC:32605	ENSG00000274582	Down-regulated (>= 2 fold) in erastin-treated samples.	Human	SNORA16A :?: Ferroptosis	Screened	0	Further study needed to confirm connection to ferroptosis.	_NA_	24844246	May inhibit ferroptosis.	2022/3/9	FerrDb team	RNA, small nucleolar
47	Ferroptosis	RGS4	HGNC:10000	ENSG00000117152	Down-regulated (>= 2 fold) in erastin-treated samples.	Human	RGS4 :?: Ferroptosis	Screened	0	Further study needed to confirm connection to ferroptosis.	P49798	24844246	May inhibit ferroptosis.	2022/3/9	FerrDb team	gene with protein product
48	Ferroptosis	BLOC1S5-TXNDC5	HGNC:42001	ENSG00000259040	Down-regulated (>= 2 fold) in erastin-treated samples.	Human	BLOC1S5-TXNDC5 :?: Ferroptosis	Screened	0	Further study needed to confirm connection to ferroptosis.	_NA_	24844246	MUTED-TXNDC5 in article. May inhibit ferroptosis.	2022/3/9	FerrDb team	readthrough
49	Ferroptosis	LOC390705	_NA_	_NA_	Down-regulated (>= 2 fold) in erastin-treated samples.	Human	LOC390705 :?: Ferroptosis	Screened	0	Further study needed to confirm connection to ferroptosis.	_NA_	24844246	Not found in HGNC. May inhibit ferroptosis.	2022/3/9	FerrDb team	unknown
50	Ferroptosis	EIF2S1	HGNC:3265	ENSG00000134001	Phosphorylated in erastin-treated sample.	Human	EIF2S1 :?: Ferroptosis	Deduced	0	_NA_	P05198	24844246	eIF2alpha in article. May promote ferroptosis.	2022/3/9	FerrDb team	gene with protein product
51	Ferroptosis	KIM-1	_NA_	_NA_	Down-regulated upon Fer-1 appearance	Mice	KIM-1 :?: Ferroptosis	Deduced	0	_NA_	_NA_	25385600	Not found in HGNC. May promote ferroptosis.	2022/3/9	FerrDb team	unknown
52	Ferroptosis	IL6	HGNC:6018	ENSG00000136244	Down-regulated upon Fer-1 appearance	Mice	IL6 :?: Ferroptosis	Deduced	0	_NA_	P05231	25385600	IL-6 in article. May promote ferroptosis.	2022/3/9	FerrDb team	gene with protein product
53	Ferroptosis	CXCL2	HGNC:4603	ENSG00000081041	Down-regulated upon Fer-1 appearance	Mice	CXCL2 :?: Ferroptosis	Deduced	0	_NA_	P19875	25385600	May promote ferroptosis.	2022/3/9	FerrDb team	gene with protein product
54	Ferroptosis	RELA	HGNC:9955	ENSG00000173039	Down-regulated upon Fer-1 appearance	Mice	RELA :?: Ferroptosis	Deduced	0	_NA_	Q04206	25385600	p65 in article. May promote ferroptosis.	2022/3/9	FerrDb team	gene with protein product
55	Ferroptosis	HSD17B11	HGNC:22960	ENSG00000198189	Enriched in RSL3-resistant cells.	Human	HSD17B11 :?: Ferroptosis	Screened	0	_NA_	Q8NBQ5	25965523	May promote ferroptosis.	2022/3/9	FerrDb team	gene with protein product
56	Ferroptosis	AGPAT3	HGNC:326	ENSG00000160216	Enriched in RSL3-resistant cells.	Human	AGPAT3 :?: Ferroptosis	Screened	0	_NA_	Q9NRZ7	25965523	May promote ferroptosis.	2022/3/9	FerrDb team	gene with protein product
57	Ferroptosis	SETD1B	HGNC:29187	ENSG00000139718	Enriched in GPX4 inhibitor ML162-resistant cells.	Human	SETD1B :?: Ferroptosis	Screened	0	_NA_	Q9UPS6	25965523	May promote ferroptosis.	2022/3/9	FerrDb team	gene with protein product
58	Ferroptosis	HMOX1	HGNC:5013	ENSG00000100292	Its expression increased in response to artesunate-induced ferroptosis, indicating activation of ROS-mediated signaling pathways.	Human	HMOX1 :?: Ferroptosis	Deduced	0	_NA_	P09601	26097885	HO-1 in article. May promote ferroptosis.	2022/3/9	FerrDb team	gene with protein product
59	Ferroptosis	TF	HGNC:11740	ENSG00000091513	Its expression is decreased in patients.	Human	TF :?: Ferroptosis	Deduced	0	_NA_	P02787	26097885	May promote ferroptosis.	2022/3/9	FerrDb team	gene with protein product
60	Ferroptosis	FTL	HGNC:3999	ENSG00000087086	Its expression is decreased in patients.	Human	FTL :?: Ferroptosis	Deduced	0	_NA_	P02792	26097885	May promote ferroptosis.	2022/3/9	FerrDb team	gene with protein product
61	Ferroptosis	RPL8	HGNC:10368	ENSG00000161016	Significantly reduced in tumor tissues	Human	RPL8 :?: Ferroptosis	Deduced	0	_NA_	P62917	26097885	May promote ferroptosis.	2022/3/9	FerrDb team	gene with protein product
62	Ferroptosis	ATP5MC3	HGNC:843	ENSG00000154518	Significantly reduced in tumor tissues	Human	ATP5MC3 :?: Ferroptosis	Deduced	0	_NA_	P48201	26097885	ATP5G3 in article. May promote ferroptosis.	2022/3/9	FerrDb team	gene with protein product
63	Ferroptosis	TFRC	HGNC:11763	ENSG00000072274	Expression of this gene is increased in patients.	Human	TFRC :?: Ferroptosis	Deduced	0	_NA_	P02786	26097885	May inhibit ferroptosis.	2022/3/9	FerrDb team	gene with protein product
64	Ferroptosis	MAFG	HGNC:6781	ENSG00000197063	The interaction between NRF2 and MafG was increased in response to erastin and sorafenib.	Human, mice	MAFG :?: Ferroptosis	Deduced	0	_NA_	O15525	26403645	May inhibit ferroptosis.	2022/3/9	FerrDb team	gene with protein product
65	Ferroptosis	IL33	HGNC:16028	ENSG00000137033	IL-33 upregulation is a feature of ferroptosis. Ferrostatin-1, an inhibitor of ferroptosis, prevented the upregulation of IL-33.	Mice	IL33 :?: Ferroptosis	Deduced	0	_NA_	O95760	27352622	IL-33 in article. May promote ferroptosis.	2022/3/9	FerrDb team	gene with protein product
66	Ferroptosis	FTH1	HGNC:3976	ENSG00000167996	An increase of endogenous FTH1 level during ferroptosis. Degradation of FTH1 protein upon ferroptosis induction.	Human	FTH1 :?: Ferroptosis	Validated	0	An error may exist in the original article, where the authors wrote "ferritin light chain 1 (FTH1)". According to HGNC, FTH1 is the official symbol for "ferritin heavy chain 1".	P02794	27514700	_NA_	2022/3/9	FerrDb team	gene with protein product
67	Ferroptosis	HAMP	HGNC:15598	ENSG00000105697	Erastin-induced mRNA expression is downregulated in FANCD2-deficient cells.	Mice	HAMP :?: Ferroptosis	Deduced	0	_NA_	P81172	27773819	May inhibit ferroptosis.	2022/3/9	FerrDb team	gene with protein product
68	Ferroptosis	STEAP3	HGNC:24592	ENSG00000115107	Erastin-induced mRNA expression is downregulated in FANCD2-deficient cells.	Mice	STEAP3 :?: Ferroptosis	Deduced	0	_NA_	Q658P3	27773819	May inhibit ferroptosis.	2022/3/9	FerrDb team	gene with protein product
69	Ferroptosis	DRD5	HGNC:3026	ENSG00000169676	Ferroptotic erastin induces DRD5 gene expression in ferroptosis.	Human	DRD5 :?: Ferroptosis	Deduced	0	_NA_	P21918	27793671	May promote ferroptosis.	2022/3/9	FerrDb team	gene with protein product
70	Ferroptosis	GPX4	HGNC:4556	ENSG00000167468	Erastin promoted GPX4 degradation. Antiferroptotic dopamine increased the protein stability of glutathione peroxidase 4.	Human	GPX4 :?: Ferroptosis	Deduced	0	Has been proved to be a suppressor (PMID 25824823).	P36969	27793671	May inhibit ferroptosis.	2022/3/9	FerrDb team	gene with protein product
71	Ferroptosis	DRD4	HGNC:3025	ENSG00000069696	Antiferroptotic dopamine suppressed dopamine receptor D4 protein degradation. Ferroptotic erastin promotes DRD4 protein degradation.	Human	DRD4 :?: Ferroptosis	Deduced	0	_NA_	P21917	27793671	May inhibit ferroptosis.	2022/3/9	FerrDb team	gene with protein product
72	Ferroptosis	MAP3K5	HGNC:6857	ENSG00000197442	Cold stress evokes ferroptosis, and the ASK1‐p38 pathway is activated downstream of lipid peroxide, leading to the cell death. ASK1‐p38 axis is also activated in the erastin‐induced ferroptosis model.	Human	MAP3K5 :?: Ferroptosis	Deduced	0	_NA_	Q99683	28887319	ASK1 in article. May promote ferroptosis.	2022/3/9	FerrDb team	gene with protein product
73	Ferroptosis	MAPK14	HGNC:6876	ENSG00000112062	Cold stress evokes ferroptosis, and the ASK1‐p38 pathway is activated downstream of lipid peroxide, leading to the cell death. ASK1‐p38 axis is also activated in the erastin‐induced ferroptosis model.	Human	MAPK14 :?: Ferroptosis	Deduced	0	_NA_	Q16539	28887319	p38 in article. May promote ferroptosis.	2022/3/9	FerrDb team	gene with protein product
74	Ferroptosis	SLC2A1	HGNC:11005	ENSG00000117394	Increased at LSH overexpression. Decreased at LSH knockdown. LSH can inhibit ferroptosis.	Human	SLC2A1 :?: Ferroptosis	Deduced	0	_NA_	P11166	28900510	GLUT1 in article. May inhibit ferroptosis.	2022/3/9	FerrDb team	gene with protein product
75	Ferroptosis	SLC2A3	HGNC:11007	ENSG00000059804	Decreased at LSH knockdown. LSH can inhibit ferroptosis.	Human	SLC2A3 :?: Ferroptosis	Deduced	0	_NA_	P11169	28900510	GLUT3 in article. May inhibit ferroptosis.	2022/3/9	FerrDb team	gene with protein product
76	Ferroptosis	SLC2A6	HGNC:11011	ENSG00000160326	Increased at LSH overexpression. Decreased at LSH knockdown. LSH can inhibit ferroptosis.	Human	SLC2A6 :?: Ferroptosis	Deduced	0	_NA_	Q9UGQ3	28900510	GLUT6 in article. May inhibit ferroptosis.	2022/3/9	FerrDb team	gene with protein product
77	Ferroptosis	SLC2A8	HGNC:13812	ENSG00000136856	Decreased at LSH knockdown. LSH can inhibit ferroptosis.	Human	SLC2A8 :?: Ferroptosis	Deduced	0	_NA_	Q9NY64	28900510	GLUT8 in article. May inhibit ferroptosis.	2022/3/9	FerrDb team	gene with protein product
78	Ferroptosis	SLC2A12	HGNC:18067	ENSG00000146411	Increased at LSH overexpression. Decreased at LSH knockdown. LSH can inhibit ferroptosis.	Human	SLC2A12 :?: Ferroptosis	Deduced	0	_NA_	Q8TD20	28900510	GLUT12 in article. May inhibit ferroptosis.	2022/3/9	FerrDb team	gene with protein product
79	Ferroptosis	GLUT13	_NA_	_NA_	Increased at LSH overexpression. Decreased at LSH knockdown. LSH can inhibit ferroptosis.	Human	GLUT13 :?: Ferroptosis	Deduced	0	_NA_	_NA_	28900510	Not found in HGNC. May inhibit ferroptosis.	2022/3/9	FerrDb team	unknown
80	Ferroptosis	SLC2A14	HGNC:18301	ENSG00000173262	Decreased at LSH knockdown. LSH can inhibit ferroptosis.	Human	SLC2A14 :?: Ferroptosis	Deduced	0	_NA_	Q8TDB8	28900510	GLUT14 in article. May inhibit ferroptosis.	2022/3/9	FerrDb team	gene with protein product
81	Ferroptosis	EIF2AK4	HGNC:19687	ENSG00000128829	CHAC1 degradation of GSH enhances cystine-starvation-induced ferroptosis through the activated GCN2-eIF2 alpha-ATF4 pathway.	Human	EIF2AK4 :?: Ferroptosis	Deduced	0	_NA_	Q9P2K8	29383104	GCN2 in article. May promote ferroptosis.	2022/3/9	FerrDb team	gene with protein product
82	Ferroptosis	EIF2S1	HGNC:3265	ENSG00000134001	CHAC1 degradation of GSH enhances cystine-starvation-induced ferroptosis through the activated GCN2-eIF2 alpha-ATF4 pathway.	Human	EIF2S1 :?: Ferroptosis	Deduced	0	_NA_	P05198	29383104	eIF2alpha in article. May promote ferroptosis.	2022/3/9	FerrDb team	gene with protein product
83	Ferroptosis	ATF4	HGNC:786	ENSG00000128272	CHAC1 degradation of GSH enhances cystine-starvation-induced ferroptosis through the activated GCN2-eIF2 alpha-ATF4 pathway.	Human	ATF4 :?: Ferroptosis	Deduced	0	_NA_	P18848	29383104	May promote ferroptosis.	2022/3/9	FerrDb team	gene with protein product
84	Ferroptosis	ALOX5	HGNC:435	ENSG00000012779	Overexpression sensitizes cells to ferroptosis.	Human	ALOX5 :?: Ferroptosis	Deduced	0	Not essential but may play a role in ferroptotis initiation.	P09917	29632885	5-LOX in article	2022/3/9	FerrDb team	gene with protein product
85	Ferroptosis	ALOX12	HGNC:429	ENSG00000108839	Overexpression sensitizes cells to ferroptosis.	Human	ALOX12 :?: Ferroptosis	Deduced	0	Not essential but may play a role in ferroptotis initiation.	P18054	29632885	p12-LOX in article	2022/3/9	FerrDb team	gene with protein product
86	Ferroptosis	ALOX15	HGNC:433	ENSG00000161905	Overexpression sensitizes cells to ferroptosis.	Human	ALOX15 :?: Ferroptosis	Deduced	0	Not essential but may play a role in ferroptotis initiation.	P16050	29632885	15-LOX-1 in article	2022/3/9	FerrDb team	gene with protein product
87	Ferroptosis	ALOX5	HGNC:435	ENSG00000012779	Necessary for hemin‐induced ferroptosis in vitro.	Mice	ALOX5 :?: Ferroptosis	Deduced	0	_NA_	P09917	30294906	May promote ferroptosis.	2022/3/9	FerrDb team	gene with protein product
88	Ferroptosis	ACSF2	HGNC:26101	ENSG00000167107	Increased in ferroptotic events. Decreased in DFO-induced resistance to ferroptosis.	Rat	ACSF2 :?: Ferroptosis	Deduced	0	_NA_	Q96CM8	30539824	There is a corrigendum for this article. May promote ferroptosis.	2022/3/9	FerrDb team	gene with protein product
89	Ferroptosis	IREB2	HGNC:6115	ENSG00000136381	Increased in ferroptotic events. Decreased in DFO-induced resistance to ferroptosis.	Rat	IREB2 :?: Ferroptosis	Deduced	0	_NA_	P48200	30539824	There is a corrigendum for this article. May promote ferroptosis.	2022/3/9	FerrDb team	gene with protein product
90	Ferroptosis	HMGB1	HGNC:4983	ENSG00000189403	Associated with ferroptotic cell death. Ferroptosis activators induce HMGB1 release.	Human, mice	HMGB1 :?: Ferroptosis	Deduced	0	_NA_	P09429	30686534	May promote ferroptosis.	2022/3/9	FerrDb team	gene with protein product
91	Ferroptosis	HMOX1	HGNC:5013	ENSG00000100292	Required for DOX-induced ferroptosis.	Mice	HMOX1 :?: Ferroptosis	Deduced	0	_NA_	P09601	30692261	May promote ferroptosis.	2022/3/9	FerrDb team	gene with protein product
92	Ferroptosis	NFE2L2	HGNC:7782	ENSG00000116044	DOX treatment induced ferroptosis. Protein and mRNA levels of Nrf2 were increased after DOX treatment.	Mice	NFE2L2 :?: Ferroptosis	Deduced	0	_NA_	Q16236	30692261	NRF2 in article.	2022/3/9	FerrDb team	gene with protein product
93	Ferroptosis	ELAVL1	HGNC:3312	ENSG00000066044	Binds to and increases the expression of the negative ferroptosis regulator LINC00336.	Human	ELAVL1 :?: Ferroptosis	Deduced	0	_NA_	Q15717	30787392	May inhibit ferroptosis.	2022/3/9	FerrDb team	gene with protein product
94	Ferroptosis	SLC3A2	HGNC:11026	ENSG00000168003	Strongly correlated with resistance to ferroptosis inducers.	Human	SLC3A2 :?: Ferroptosis	Deduced	0	_NA_	P08195	31043744	May inhibit ferroptosis.	2022/3/9	FerrDb team	gene with protein product
95	Ferroptosis	SLC7A11	HGNC:11059	ENSG00000151012	Strongly correlated with resistance to ferroptosis inducers.	Human	SLC7A11 :?: Ferroptosis	Deduced	0	_NA_	Q9UPY5	31043744	May inhibit ferroptosis.	2022/3/9	FerrDb team	gene with protein product
96	Ferroptosis	TFAP2C	HGNC:11744	ENSG00000087510	Activated by ferroptosis inhibitor selenium.	Mice	TFAP2C :?: Ferroptosis	Deduced	0	_NA_	Q92754	31056284	May inhibit ferroptosis.	2022/3/9	FerrDb team	gene with protein product
97	Ferroptosis	SP1	HGNC:11205	ENSG00000185591	Activated by ferroptosis inhibitor selenium.	Mice	SP1 :?: Ferroptosis	Deduced	0	_NA_	P08047	31056284	May inhibit ferroptosis.	2022/3/9	FerrDb team	gene with protein product
98	Ferroptosis	HBA1	HGNC:4823	ENSG00000206172	Upregulated in cells treated with ferroptosis inducer erastin. Stimulates ferroptosis possibly in a GSH-dependent manner.	Human	HBA1 :?: Ferroptosis	Deduced	0	_NA_	P69905	31108460	May promote ferroptosis.	2022/3/9	FerrDb team	gene with protein product
99	Ferroptosis	NNMT	HGNC:7861	ENSG00000166741	Upregulated in cells treated with ferroptosis inducer erastin. Stimulates ferroptosis possibly in a GSH-dependent manner.	Human	NNMT :?: Ferroptosis	Deduced	0	_NA_	P40261	31108460	May promote ferroptosis.	2022/3/9	FerrDb team	gene with protein product
100	Ferroptosis	PLIN4	HGNC:29393	ENSG00000167676	Upregulated in cells treated with ferroptosis inducer erastin. Stimulates ferroptosis possibly in a GSH-dependent manner.	Human	PLIN4 :?: Ferroptosis	Deduced	0	_NA_	Q96Q06	31108460	May promote ferroptosis.	2022/3/9	FerrDb team	gene with protein product
101	Ferroptosis	HIC1	HGNC:4909	ENSG00000177374	Essential for stimulation of pro-ferroptotic gene transcription upon ferroptosis induction.	Human	HIC1 :?: Ferroptosis	Deduced	0	_NA_	Q14526	31108460	May promote ferroptosis.	2022/3/9	FerrDb team	gene with protein product
102	Ferroptosis	STMN1	HGNC:6510	ENSG00000117632	Downregulated in cells treated with ferroptosis inducer erastin. Suppresses ferroptosis possibly in a GSH-dependent manner.	Human	STMN1 :?: Ferroptosis	Deduced	0	_NA_	P16949	31108460	May inhibit ferroptosis.	2022/3/9	FerrDb team	gene with protein product
103	Ferroptosis	RRM2	HGNC:10452	ENSG00000171848	Downregulated in cells treated with ferroptosis inducer erastin. Suppresses ferroptosis possibly in a GSH-dependent manner.	Human	RRM2 :?: Ferroptosis	Deduced	0	_NA_	P31350	31108460	May inhibit ferroptosis.	2022/3/9	FerrDb team	gene with protein product
104	Ferroptosis	CAPG	HGNC:1474	ENSG00000042493	Downregulated in cells treated with ferroptosis inducer erastin. Suppresses ferroptosis possibly in a GSH-dependent manner.	Human	CAPG :?: Ferroptosis	Deduced	0	_NA_	P40121	31108460	May inhibit ferroptosis.	2022/3/9	FerrDb team	gene with protein product
105	Ferroptosis	HNF4A	HGNC:5024	ENSG00000101076	Essential for stimulation of anti-ferroptotic gene transcription.	Human	HNF4A :?: Ferroptosis	Deduced	0	_NA_	P41235	31108460	May inhibit ferroptosis.	2022/3/9	FerrDb team	gene with protein product
106	Ferroptosis	NGB	HGNC:14077	ENSG00000165553	Human neuroglobin (hNgb)-EGFP-expressing SH-SY5Y cells to be significantly more resistant to ferroptosis induction.	Human	NGB :?: Ferroptosis	Deduced	0	_NA_	Q9NPG2	31405213	May inhibit ferroptosis.	2022/3/9	FerrDb team	gene with protein product
107	Ferroptosis	YWHAE	HGNC:12851	ENSG00000108953	Required by RSL3 (a ferroptosis inducer) to inactivate GPX4 (a ferroptosis inhibitor).	Human	YWHAE :?: Ferroptosis	Deduced	0	_NA_	P62258	31581313	14-3-3epsilon in article. May promote ferroptosis.	2022/3/9	FerrDb team	gene with protein product
108	Ferroptosis	GABPB1	HGNC:4074	ENSG00000104064	Downregulated by lncRNA GABPB1-AS1 upon erastin treatment.	Human	GABPB1 :?: Ferroptosis	Deduced	0	_NA_	Q06547	31700067	May inhibit ferroptosis.	2022/3/9	FerrDb team	gene with protein product
109	Ferroptosis	AURKA	HGNC:11393	ENSG00000087586	Inhibition of AURKA or reconstitution of miR-4715-3p inhibited GPX4 and induced cell death, suggesting a link between AURKA and ferroptosis.	Human	AURKA :?: Ferroptosis	Predicted	0	_NA_	O14965	31740746	May inhibit ferroptosis.	2022/3/9	FerrDb team	gene with protein product
110	Ferroptosis	MIR4715	HGNC:41666	ENSG00000266517	Inhibition of AURKA or reconstitution of miR-4715-3p inhibited GPX4 and induced cell death, suggesting a link between AURKA and ferroptosis.	Human	MIR4715 :?: Ferroptosis	Predicted	0	_NA_	_NA_	31740746	miR-4715-3p in article. May promote ferroptosis.	2022/3/9	FerrDb team	RNA, micro
111	Ferroptosis	RIPK1	HGNC:10019	ENSG00000137275	Reduced expression results in resistance to ferroptosis.	Human	RIPK1 :?: Ferroptosis	Deduced	0	_NA_	Q13546	31827280	May promote ferroptosis.	2022/3/9	FerrDb team	gene with protein product
112	Ferroptosis	PRDX1	HGNC:9352	ENSG00000117450	Necessary to ferroptosis-related lipid peroxidation.	Human	PRDX1 :?: Ferroptosis	Deduced	0	_NA_	Q06830	31901729	May promote ferroptosis.	2022/3/9	FerrDb team	gene with protein product
113	Ferroptosis	MIR30B	HGNC:31625	ENSG00000207582	Upregulation of miR-30b-5p in preeclampsia models plays a pivotal role in ferroptosis.	Human, rat	MIR30B :?: Ferroptosis	Deduced	0	_NA_	_NA_	31926626	miR-30b-5p in article. May promote ferroptosis.	2022/3/9	FerrDb team	RNA, micro
114	Ferroptosis	MMP13	HGNC:7159	ENSG00000137745	Moreover, erastin, the most classic inducer of ferroptosis, promoted matrix metalloproteinase 13 (MMP13) expression while inhibited type II collagen (collagen II) expression in chondrocytes.	Human	MMP13 :?: Ferroptosis	Deduced	0	_NA_	P45452	33376672	May promote ferroptosis.	2022/3/9	FerrDb team	gene with protein product
115	Ferroptosis	LRRFIP1	HGNC:6702	ENSG00000124831	Furthermore, LRRFIP1 levels were increased by pro-oxidant conditions such as ODG or the ferroptosis inducer erastin.	Rat	LRRFIP1 :?: Ferroptosis	Deduced	0	_NA_	Q32MZ4	33265962	May promote ferroptosis.	2022/3/9	FerrDb team	gene with protein product
116	Ferroptosis	CBR1	HGNC:1548	ENSG00000159228	As expected, ROS levels increased in CBR1 knockdown cells (Fig. 2G–H).	Human	CBR1 :?: Ferroptosis	Deduced	0	_NA_	P16152	34673014	May inhibit ferroptosis.	2022/3/9	FerrDb team	gene with protein product
